# Supplementary material for: Impact of molecular symmetry on crystallization pathways in highly supersaturated KH2PO4 solutions
Source: Nat Commun. 2024 Apr 10;15:3117. doi: 10.1038/s41467-024-47503-1 (PMC11006877; doi:10.1038/s41467-024-47503-1)
Supplement: Supplementary file 6 — Source Data [file 41467_2024_47503_MOESM6_ESM.xlsx]

## Sheet: Figure_1b and 1c
Figure 1b : Probability of crystallization events for KDP			Figure 1c : Probability of crystallization events for ADP
supersaturation (S)	Probability of crystallization events		supersaturation (S)	Probability of crystallization events
1.09	0		1.45	0
1.27	0		1.63	0.0116279
1.45	0.0098		1.81	0.0116279
1.63	0.01961		1.99	0.0232558
1.81	0.01961		2.17	0.0232558
1.99	0.03922		2.35	0.0116279
2.17	0.07843		2.53	0.0232558
2.35	0.06863		2.71	0.0232558
2.53	0.08824		2.89	0.0116279
2.71	0.03922		3.07	0.0348837
2.89	0.04902		3.25	0.0465116
3.07	0.03922		3.43	0.0813953
3.25	0.03922		3.61	0.174419
3.43	0.06863		3.79	0.395349
3.61	0.07843		3.97	0.104651
3.79	0.14706		4.15	0
3.97	0.10784		4.33	0
4.15	0.07843		4.51	0
4.33	0.03922		4.69	0
4.51	0.01961		4.87	0
4.69	0.0098		5.05	0
4.87	0		5.23	0
5.05	0.0098		5.41	0
5.23	0
5.41	0

## Sheet: Figure_2a and 2b
Figure 2a : X-ray structure factor s(q) of the levitated KDP solution depnding on the supersaturation (S = supersaturation)																					Figure 2a inset figure : The intensity of Q1 and Q2 of KDP solution depnding on Supersaturation					Figure 2b : X-ray structure factor s(q) of the levitated ADP solution depnding on the supersaturation (S = supersaturation)
	water		S=0.72		S=1.2		S=1.5		S=2.0		S=2.5		S=3.2		S=3.3		S=3.5		S=4.1		supersaturation (S)	Intensity of Q1	Intensity of Q2-peak				water		S=0.75		S=1.2		S=1.8		S=2.2		S=2.4		S=2.6		S=2.8		S=3.0		S=3.2		S=3.4		S=3.6
q(Å-1)	s(q)	q(Å-1)	s(q)	q(Å-1)	s(q)	q(Å-1)	s(q)	q(Å-1)	s(q)	q(Å-1)	s(q)	q(Å-1)	s(q)	q(Å-1)	s(q)	q(Å-1)	s(q)	q(Å-1)	s(q)							q(Å-1)	s(q)	q(Å-1)	s(q)	q(Å-1)	s(q)	q(Å-1)	s(q)	q(Å-1)	s(q)	q(Å-1)	s(q)	q(Å-1)	s(q)	q(Å-1)	s(q)	q(Å-1)	s(q)	q(Å-1)	s(q)	q(Å-1)	s(q)	q(Å-1)	s(q)
																					0	1.242	1.262
0.6992	0.07134	0.6992	0.10043	0.6992	0.10608	0.6992	0.10529	0.6992	0.10217	0.6992	0.10477	0.6992	0.10317	0.6992	0.1032	0.6992	0.10451	0.6992	0.1017		0.72	1.182	1.12			0.6992	0.07134	0.6992	0.10797	0.6992	0.144	0.6992	0.24266	0.6992	0.30009	0.6992	0.30785	0.6992	0.31023	0.6992	0.30675	0.6992	0.29912	0.6992	0.29908	0.6992	0.29729	0.6992	0.30867
0.70252	0.07183	0.70252	0.10095	0.70252	0.10647	0.70252	0.10582	0.70252	0.10255	0.70252	0.10523	0.70252	0.10357	0.70252	0.10378	0.70252	0.1051	0.70252	0.10231		1.2	1.106	1.041			0.70252	0.07183	0.70252	0.10856	0.70252	0.14461	0.70252	0.24334	0.70252	0.30094	0.70252	0.30872	0.70252	0.31111	0.70252	0.30758	0.70252	0.2999	0.70252	0.29981	0.70252	0.29797	0.70252	0.30926
0.70584	0.07233	0.70584	0.10147	0.70584	0.10688	0.70584	0.10635	0.70584	0.10296	0.70584	0.10571	0.70584	0.10403	0.70584	0.1044	0.70584	0.10573	0.70584	0.10296		1.5	0.976	0.933			0.70584	0.07233	0.70584	0.10917	0.70584	0.14523	0.70584	0.24402	0.70584	0.30181	0.70584	0.30961	0.70584	0.31201	0.70584	0.30845	0.70584	0.30071	0.70584	0.30058	0.70584	0.29868	0.70584	0.30988
0.70915	0.07284	0.70915	0.10203	0.70915	0.10729	0.70915	0.10689	0.70915	0.10338	0.70915	0.10621	0.70915	0.10448	0.70915	0.10504	0.70915	0.10638	0.70915	0.10363		2	0.922	0.877			0.70915	0.07284	0.70915	0.10978	0.70915	0.14588	0.70915	0.24473	0.70915	0.30271	0.70915	0.31053	0.70915	0.31294	0.70915	0.30934	0.70915	0.30155	0.70915	0.30138	0.70915	0.2994	0.70915	0.31053
0.71247	0.07337	0.71247	0.10262	0.71247	0.10772	0.71247	0.10744	0.71247	0.10382	0.71247	0.10674	0.71247	0.10499	0.71247	0.10572	0.71247	0.10707	0.71247	0.10433		2.5	0.841	0.834			0.71247	0.07337	0.71247	0.11041	0.71247	0.14655	0.71247	0.24545	0.71247	0.30362	0.71247	0.31148	0.71247	0.3139	0.71247	0.31025	0.71247	0.30243	0.71247	0.30221	0.71247	0.30016	0.71247	0.3112
0.71579	0.0739	0.71579	0.10321	0.71579	0.10815	0.71579	0.10801	0.71579	0.1043	0.71579	0.10728	0.71579	0.10553	0.71579	0.10645	0.71579	0.10778	0.71579	0.10504		3.2	0.79	0.776			0.71579	0.0739	0.71579	0.11105	0.71579	0.14724	0.71579	0.24616	0.71579	0.30456	0.71579	0.31245	0.71579	0.31488	0.71579	0.31119	0.71579	0.30332	0.71579	0.30306	0.71579	0.30093	0.71579	0.3119
0.7191	0.07443	0.7191	0.1038	0.7191	0.10861	0.7191	0.10858	0.7191	0.10478	0.7191	0.10783	0.7191	0.10608	0.7191	0.10719	0.7191	0.10849	0.7191	0.10575		3.3	0.803	0.785			0.7191	0.07443	0.7191	0.1117	0.7191	0.14793	0.7191	0.24689	0.7191	0.30554	0.7191	0.31344	0.7191	0.31589	0.7191	0.31217	0.7191	0.30423	0.7191	0.30393	0.7191	0.30173	0.7191	0.31263
0.72242	0.07496	0.72242	0.10441	0.72242	0.10908	0.72242	0.10915	0.72242	0.10529	0.72242	0.1084	0.72242	0.10663	0.72242	0.10795	0.72242	0.10922	0.72242	0.10647		3.5	0.952	0.872			0.72242	0.07496	0.72242	0.11236	0.72242	0.14864	0.72242	0.24764	0.72242	0.30652	0.72242	0.31446	0.72242	0.31693	0.72242	0.31317	0.72242	0.30517	0.72242	0.30482	0.72242	0.30255	0.72242	0.31336
0.72574	0.0755	0.72574	0.10503	0.72574	0.10956	0.72574	0.10975	0.72574	0.10582	0.72574	0.10898	0.72574	0.10721	0.72574	0.10873	0.72574	0.10997	0.72574	0.10721		4.1	1.108	0.987			0.72574	0.0755	0.72574	0.11303	0.72574	0.14935	0.72574	0.2484	0.72574	0.30753	0.72574	0.3155	0.72574	0.31799	0.72574	0.3142	0.72574	0.30614	0.72574	0.30573	0.72574	0.30338	0.72574	0.31411
0.72906	0.07603	0.72906	0.10565	0.72906	0.11006	0.72906	0.11037	0.72906	0.10636	0.72906	0.10957	0.72906	0.10779	0.72906	0.10952	0.72906	0.11072	0.72906	0.10795							0.72906	0.07603	0.72906	0.11371	0.72906	0.15009	0.72906	0.24918	0.72906	0.30857	0.72906	0.31657	0.72906	0.31909	0.72906	0.31527	0.72906	0.30715	0.72906	0.30667	0.72906	0.30424	0.72906	0.31489
0.73237	0.07657	0.73237	0.10628	0.73237	0.11055	0.73237	0.11102	0.73237	0.1069	0.73237	0.11017	0.73237	0.10834	0.73237	0.1103	0.73237	0.11148	0.73237	0.1087							0.73237	0.07657	0.73237	0.11439	0.73237	0.15084	0.73237	0.24999	0.73237	0.30963	0.73237	0.31768	0.73237	0.3202	0.73237	0.31636	0.73237	0.30818	0.73237	0.30763	0.73237	0.30512	0.73237	0.31568
0.73569	0.07711	0.73569	0.10691	0.73569	0.11105	0.73569	0.11169	0.73569	0.10742	0.73569	0.11076	0.73569	0.1089	0.73569	0.11109	0.73569	0.11224	0.73569	0.10948							0.73569	0.07711	0.73569	0.1151	0.73569	0.1516	0.73569	0.25082	0.73569	0.3107	0.73569	0.31881	0.73569	0.32133	0.73569	0.31748	0.73569	0.30925	0.73569	0.3086	0.73569	0.30602	0.73569	0.31649
0.73901	0.07766	0.73901	0.10756	0.73901	0.11155	0.73901	0.11237	0.73901	0.10793	0.73901	0.11136	0.73901	0.10946	0.73901	0.11188	0.73901	0.11299	0.73901	0.11026							0.73901	0.07766	0.73901	0.11582	0.73901	0.15237	0.73901	0.25165	0.73901	0.31179	0.73901	0.31997	0.73901	0.32248	0.73901	0.31862	0.73901	0.31036	0.73901	0.30961	0.73901	0.30694	0.73901	0.31732
0.74232	0.0782	0.74232	0.10821	0.74232	0.11208	0.74232	0.11306	0.74232	0.10847	0.74232	0.11197	0.74232	0.11002	0.74232	0.11266	0.74232	0.11375	0.74232	0.11106							0.74232	0.0782	0.74232	0.11655	0.74232	0.15315	0.74232	0.25251	0.74232	0.31292	0.74232	0.32116	0.74232	0.32367	0.74232	0.31981	0.74232	0.3115	0.74232	0.31064	0.74232	0.3079	0.74232	0.31818
0.74564	0.07876	0.74564	0.10885	0.74564	0.11262	0.74564	0.11374	0.74564	0.10905	0.74564	0.1126	0.74564	0.11059	0.74564	0.11341	0.74564	0.11452	0.74564	0.11186							0.74564	0.07876	0.74564	0.11728	0.74564	0.15394	0.74564	0.2534	0.74564	0.31407	0.74564	0.32238	0.74564	0.32489	0.74564	0.32102	0.74564	0.31266	0.74564	0.31171	0.74564	0.30889	0.74564	0.31907
0.74896	0.07933	0.74896	0.10949	0.74896	0.11317	0.74896	0.11442	0.74896	0.10967	0.74896	0.11325	0.74896	0.1112	0.74896	0.11418	0.74896	0.11531	0.74896	0.11268							0.74896	0.07933	0.74896	0.11802	0.74896	0.15473	0.74896	0.2543	0.74896	0.31525	0.74896	0.32362	0.74896	0.32615	0.74896	0.32225	0.74896	0.31385	0.74896	0.3128	0.74896	0.30989	0.74896	0.31998
0.75227	0.07992	0.75227	0.11015	0.75227	0.11374	0.75227	0.11511	0.75227	0.11036	0.75227	0.11392	0.75227	0.11184	0.75227	0.11499	0.75227	0.11612	0.75227	0.11353							0.75227	0.07992	0.75227	0.11877	0.75227	0.15554	0.75227	0.25522	0.75227	0.31645	0.75227	0.32489	0.75227	0.32744	0.75227	0.32352	0.75227	0.31507	0.75227	0.31391	0.75227	0.31092	0.75227	0.32091
0.75559	0.08053	0.75559	0.11084	0.75559	0.11432	0.75559	0.11582	0.75559	0.11108	0.75559	0.11462	0.75559	0.11252	0.75559	0.11583	0.75559	0.11696	0.75559	0.11441							0.75559	0.08053	0.75559	0.11954	0.75559	0.15636	0.75559	0.25617	0.75559	0.31767	0.75559	0.3262	0.75559	0.32877	0.75559	0.32482	0.75559	0.31633	0.75559	0.31506	0.75559	0.31199	0.75559	0.32189
0.75891	0.08116	0.75891	0.11154	0.75891	0.11492	0.75891	0.11654	0.75891	0.11182	0.75891	0.11533	0.75891	0.11324	0.75891	0.11672	0.75891	0.11781	0.75891	0.11531							0.75891	0.08116	0.75891	0.12032	0.75891	0.1572	0.75891	0.25714	0.75891	0.31892	0.75891	0.32754	0.75891	0.33014	0.75891	0.32615	0.75891	0.31762	0.75891	0.31624	0.75891	0.31308	0.75891	0.32289
0.76222	0.08178	0.76222	0.11226	0.76222	0.11554	0.76222	0.11727	0.76222	0.11255	0.76222	0.11607	0.76222	0.114	0.76222	0.11764	0.76222	0.11869	0.76222	0.11624							0.76222	0.08178	0.76222	0.12111	0.76222	0.15803	0.76222	0.25814	0.76222	0.32019	0.76222	0.32891	0.76222	0.33154	0.76222	0.32751	0.76222	0.31896	0.76222	0.31746	0.76222	0.3142	0.76222	0.32391
0.76554	0.08242	0.76554	0.113	0.76554	0.11618	0.76554	0.11802	0.76554	0.1133	0.76554	0.11683	0.76554	0.11479	0.76554	0.11859	0.76554	0.11962	0.76554	0.1172							0.76554	0.08242	0.76554	0.12192	0.76554	0.15889	0.76554	0.25916	0.76554	0.32148	0.76554	0.33032	0.76554	0.33298	0.76554	0.32891	0.76554	0.32033	0.76554	0.3187	0.76554	0.31535	0.76554	0.32498
0.76886	0.08305	0.76886	0.11376	0.76886	0.11684	0.76886	0.11876	0.76886	0.11407	0.76886	0.11762	0.76886	0.1156	0.76886	0.11954	0.76886	0.12055	0.76886	0.11818							0.76886	0.08305	0.76886	0.12274	0.76886	0.15974	0.76886	0.26021	0.76886	0.3228	0.76886	0.33175	0.76886	0.33445	0.76886	0.33033	0.76886	0.32174	0.76886	0.31998	0.76886	0.31655	0.76886	0.32607
0.77217	0.08369	0.77217	0.11454	0.77217	0.11752	0.77217	0.11951	0.77217	0.11486	0.77217	0.11842	0.77217	0.11642	0.77217	0.12052	0.77217	0.12148	0.77217	0.11918							0.77217	0.08369	0.77217	0.12357	0.77217	0.16061	0.77217	0.2613	0.77217	0.32414	0.77217	0.3332	0.77217	0.33595	0.77217	0.3318	0.77217	0.32317	0.77217	0.3213	0.77217	0.31778	0.77217	0.32719
0.77549	0.08434	0.77549	0.11535	0.77549	0.11822	0.77549	0.12027	0.77549	0.11567	0.77549	0.11923	0.77549	0.11724	0.77549	0.12149	0.77549	0.12242	0.77549	0.12019							0.77549	0.08434	0.77549	0.12441	0.77549	0.16149	0.77549	0.26238	0.77549	0.3255	0.77549	0.33467	0.77549	0.33746	0.77549	0.33329	0.77549	0.32463	0.77549	0.32264	0.77549	0.31903	0.77549	0.32832
0.77881	0.085	0.77881	0.11619	0.77881	0.11894	0.77881	0.12102	0.77881	0.11651	0.77881	0.12006	0.77881	0.11807	0.77881	0.12246	0.77881	0.12336	0.77881	0.12121							0.77881	0.085	0.77881	0.12526	0.77881	0.16238	0.77881	0.26348	0.77881	0.32688	0.77881	0.33617	0.77881	0.339	0.77881	0.33483	0.77881	0.32611	0.77881	0.32402	0.77881	0.32032	0.77881	0.32949
0.78212	0.08565	0.78212	0.11704	0.78212	0.11968	0.78212	0.12179	0.78212	0.11736	0.78212	0.1209	0.78212	0.11891	0.78212	0.12343	0.78212	0.12432	0.78212	0.12224							0.78212	0.08565	0.78212	0.12611	0.78212	0.16328	0.78212	0.2646	0.78212	0.32828	0.78212	0.3377	0.78212	0.34057	0.78212	0.33642	0.78212	0.32763	0.78212	0.32544	0.78212	0.32164	0.78212	0.3307
0.78544	0.08631	0.78544	0.11791	0.78544	0.12046	0.78544	0.12257	0.78544	0.11827	0.78544	0.12177	0.78544	0.11979	0.78544	0.12444	0.78544	0.1253	0.78544	0.1233							0.78544	0.08631	0.78544	0.12696	0.78544	0.16418	0.78544	0.26574	0.78544	0.32971	0.78544	0.33926	0.78544	0.34218	0.78544	0.33804	0.78544	0.32919	0.78544	0.3269	0.78544	0.32301	0.78544	0.33193
0.78876	0.08698	0.78876	0.11879	0.78876	0.12125	0.78876	0.12335	0.78876	0.1192	0.78876	0.12265	0.78876	0.12072	0.78876	0.12546	0.78876	0.12628	0.78876	0.12439							0.78876	0.08698	0.78876	0.12783	0.78876	0.16509	0.78876	0.26691	0.78876	0.33117	0.78876	0.34086	0.78876	0.34382	0.78876	0.33969	0.78876	0.33079	0.78876	0.32841	0.78876	0.32442	0.78876	0.33321
0.79208	0.08765	0.79208	0.11969	0.79208	0.12206	0.79208	0.12416	0.79208	0.12013	0.79208	0.12355	0.79208	0.12166	0.79208	0.1265	0.79208	0.12728	0.79208	0.12549							0.79208	0.08765	0.79208	0.12871	0.79208	0.16601	0.79208	0.2681	0.79208	0.33265	0.79208	0.34248	0.79208	0.34549	0.79208	0.34137	0.79208	0.33243	0.79208	0.32994	0.79208	0.32585	0.79208	0.33453
0.79539	0.08833	0.79539	0.1206	0.79539	0.12287	0.79539	0.12497	0.79539	0.12105	0.79539	0.12446	0.79539	0.12263	0.79539	0.12757	0.79539	0.12829	0.79539	0.12662							0.79539	0.08833	0.79539	0.12961	0.79539	0.16694	0.79539	0.26931	0.79539	0.33416	0.79539	0.34414	0.79539	0.34719	0.79539	0.34308	0.79539	0.3341	0.79539	0.33152	0.79539	0.32733	0.79539	0.33589
0.79871	0.08902	0.79871	0.12152	0.79871	0.12371	0.79871	0.12581	0.79871	0.12198	0.79871	0.12539	0.79871	0.12356	0.79871	0.12866	0.79871	0.12932	0.79871	0.12776							0.79871	0.08902	0.79871	0.13053	0.79871	0.16788	0.79871	0.27054	0.79871	0.33569	0.79871	0.34582	0.79871	0.34893	0.79871	0.34482	0.79871	0.3358	0.79871	0.33312	0.79871	0.32883	0.79871	0.33727
0.80203	0.08973	0.80203	0.12245	0.80203	0.12457	0.80203	0.12665	0.80203	0.12292	0.80203	0.12632	0.80203	0.12446	0.80203	0.12972	0.80203	0.13036	0.80203	0.12891							0.80203	0.08973	0.80203	0.13146	0.80203	0.16884	0.80203	0.27181	0.80203	0.33724	0.80203	0.34752	0.80203	0.3507	0.80203	0.34659	0.80203	0.33753	0.80203	0.33476	0.80203	0.33037	0.80203	0.33867
0.80534	0.09045	0.80534	0.12339	0.80534	0.12544	0.80534	0.12749	0.80534	0.12389	0.80534	0.12726	0.80534	0.12537	0.80534	0.1308	0.80534	0.13144	0.80534	0.1301							0.80534	0.09045	0.80534	0.13241	0.80534	0.16981	0.80534	0.27308	0.80534	0.33881	0.80534	0.34924	0.80534	0.35248	0.80534	0.34838	0.80534	0.3393	0.80534	0.33643	0.80534	0.33194	0.80534	0.34011
0.80866	0.09118	0.80866	0.12433	0.80866	0.12632	0.80866	0.12835	0.80866	0.1249	0.80866	0.12822	0.80866	0.12628	0.80866	0.1319	0.80866	0.13254	0.80866	0.13129							0.80866	0.09118	0.80866	0.13336	0.80866	0.17079	0.80866	0.27436	0.80866	0.3404	0.80866	0.35099	0.80866	0.35429	0.80866	0.35021	0.80866	0.3411	0.80866	0.33813	0.80866	0.33354	0.80866	0.34158
0.81198	0.09193	0.81198	0.12529	0.81198	0.12721	0.81198	0.12922	0.81198	0.12593	0.81198	0.1292	0.81198	0.1272	0.81198	0.13302	0.81198	0.13367	0.81198	0.1325							0.81198	0.09193	0.81198	0.13433	0.81198	0.17178	0.81198	0.27565	0.81198	0.342	0.81198	0.35275	0.81198	0.35613	0.81198	0.35206	0.81198	0.34294	0.81198	0.33987	0.81198	0.33517	0.81198	0.34308
0.81529	0.09268	0.81529	0.12624	0.81529	0.1281	0.81529	0.13008	0.81529	0.12701	0.81529	0.1302	0.81529	0.1282	0.81529	0.13419	0.81529	0.13484	0.81529	0.13373							0.81529	0.09268	0.81529	0.13529	0.81529	0.17276	0.81529	0.27694	0.81529	0.34362	0.81529	0.35453	0.81529	0.35799	0.81529	0.35393	0.81529	0.3448	0.81529	0.34162	0.81529	0.33681	0.81529	0.34461
0.81861	0.09344	0.81861	0.12721	0.81861	0.12902	0.81861	0.13097	0.81861	0.1281	0.81861	0.13121	0.81861	0.12923	0.81861	0.1354	0.81861	0.13602	0.81861	0.13499							0.81861	0.09344	0.81861	0.13626	0.81861	0.17376	0.81861	0.27823	0.81861	0.34524	0.81861	0.35633	0.81861	0.35986	0.81861	0.35583	0.81861	0.34669	0.81861	0.3434	0.81861	0.33847	0.81861	0.34618
0.82193	0.0942	0.82193	0.12819	0.82193	0.12995	0.82193	0.13189	0.82193	0.12922	0.82193	0.13223	0.82193	0.13027	0.82193	0.13663	0.82193	0.13721	0.82193	0.13626							0.82193	0.0942	0.82193	0.13723	0.82193	0.17475	0.82193	0.27952	0.82193	0.34688	0.82193	0.35815	0.82193	0.36176	0.82193	0.35774	0.82193	0.34861	0.82193	0.34522	0.82193	0.34016	0.82193	0.34778
0.82524	0.09496	0.82524	0.12918	0.82524	0.13087	0.82524	0.13282	0.82524	0.13035	0.82524	0.13326	0.82524	0.13132	0.82524	0.13784	0.82524	0.1384	0.82524	0.13751							0.82524	0.09496	0.82524	0.1382	0.82524	0.17577	0.82524	0.28084	0.82524	0.34853	0.82524	0.35999	0.82524	0.36368	0.82524	0.35969	0.82524	0.35055	0.82524	0.34706	0.82524	0.34189	0.82524	0.34941
0.82856	0.09574	0.82856	0.13018	0.82856	0.13181	0.82856	0.13377	0.82856	0.13148	0.82856	0.1343	0.82856	0.13239	0.82856	0.13907	0.82856	0.13958	0.82856	0.13878							0.82856	0.09574	0.82856	0.13917	0.82856	0.1768	0.82856	0.28217	0.82856	0.3502	0.82856	0.36185	0.82856	0.36564	0.82856	0.36167	0.82856	0.35253	0.82856	0.34894	0.82856	0.34365	0.82856	0.35106
0.83188	0.09653	0.83188	0.13119	0.83188	0.13276	0.83188	0.13473	0.83188	0.13262	0.83188	0.13534	0.83188	0.13348	0.83188	0.14031	0.83188	0.14077	0.83188	0.14005							0.83188	0.09653	0.83188	0.14016	0.83188	0.17786	0.83188	0.28351	0.83188	0.35189	0.83188	0.36373	0.83188	0.36761	0.83188	0.36367	0.83188	0.35454	0.83188	0.35085	0.83188	0.34545	0.83188	0.35275
0.83519	0.09733	0.83519	0.13221	0.83519	0.13371	0.83519	0.13571	0.83519	0.13376	0.83519	0.13638	0.83519	0.13456	0.83519	0.14152	0.83519	0.14196	0.83519	0.14132							0.83519	0.09733	0.83519	0.14117	0.83519	0.17892	0.83519	0.28485	0.83519	0.35361	0.83519	0.36564	0.83519	0.36962	0.83519	0.36571	0.83519	0.35659	0.83519	0.3528	0.83519	0.34731	0.83519	0.35447
0.83851	0.09813	0.83851	0.13324	0.83851	0.13468	0.83851	0.13667	0.83851	0.13491	0.83851	0.13744	0.83851	0.13567	0.83851	0.14274	0.83851	0.14316	0.83851	0.14262							0.83851	0.09813	0.83851	0.14218	0.83851	0.17999	0.83851	0.28621	0.83851	0.35534	0.83851	0.36757	0.83851	0.37166	0.83851	0.36778	0.83851	0.35867	0.83851	0.35479	0.83851	0.3492	0.83851	0.35622
0.84183	0.09896	0.84183	0.1343	0.84183	0.13568	0.84183	0.13767	0.84183	0.13609	0.84183	0.13852	0.84183	0.1368	0.84183	0.14398	0.84183	0.14436	0.84183	0.14394							0.84183	0.09896	0.84183	0.14321	0.84183	0.18108	0.84183	0.28757	0.84183	0.35708	0.84183	0.36952	0.84183	0.37372	0.84183	0.36988	0.84183	0.36078	0.84183	0.3568	0.84183	0.35113	0.84183	0.35799
0.84514	0.0998	0.84514	0.13536	0.84514	0.1367	0.84514	0.13868	0.84514	0.13727	0.84514	0.13959	0.84514	0.1379	0.84514	0.14519	0.84514	0.14557	0.84514	0.14528							0.84514	0.0998	0.84514	0.14426	0.84514	0.18219	0.84514	0.28895	0.84514	0.35884	0.84514	0.37148	0.84514	0.3758	0.84514	0.372	0.84514	0.36292	0.84514	0.35885	0.84514	0.35309	0.84514	0.3598
0.84846	0.10063	0.84846	0.13643	0.84846	0.13772	0.84846	0.13972	0.84846	0.13847	0.84846	0.14068	0.84846	0.13901	0.84846	0.14641	0.84846	0.14679	0.84846	0.14663							0.84846	0.10063	0.84846	0.14533	0.84846	0.18331	0.84846	0.29035	0.84846	0.36061	0.84846	0.37347	0.84846	0.3779	0.84846	0.37416	0.84846	0.36509	0.84846	0.36093	0.84846	0.3551	0.84846	0.36165
0.85178	0.10148	0.85178	0.13749	0.85178	0.13873	0.85178	0.14078	0.85178	0.13968	0.85178	0.14178	0.85178	0.14012	0.85178	0.14764	0.85178	0.14802	0.85178	0.148							0.85178	0.10148	0.85178	0.14641	0.85178	0.18445	0.85178	0.29178	0.85178	0.36239	0.85178	0.37546	0.85178	0.38001	0.85178	0.37634	0.85178	0.36729	0.85178	0.36305	0.85178	0.35714	0.85178	0.36355
0.8551	0.10232	0.8551	0.13854	0.8551	0.13977	0.8551	0.14185	0.8551	0.14091	0.8551	0.1429	0.8551	0.14127	0.8551	0.14892	0.8551	0.14927	0.8551	0.1494							0.8551	0.10232	0.8551	0.14751	0.8551	0.18561	0.8551	0.29323	0.8551	0.36418	0.8551	0.37747	0.8551	0.38213	0.8551	0.37855	0.8551	0.36952	0.8551	0.36519	0.8551	0.35921	0.8551	0.36548
0.85841	0.10317	0.85841	0.13958	0.85841	0.14081	0.85841	0.14294	0.85841	0.14214	0.85841	0.14403	0.85841	0.14243	0.85841	0.1502	0.85841	0.15054	0.85841	0.1508							0.85841	0.10317	0.85841	0.14861	0.85841	0.18678	0.85841	0.29469	0.85841	0.36597	0.85841	0.37949	0.85841	0.38427	0.85841	0.38078	0.85841	0.37178	0.85841	0.36737	0.85841	0.36131	0.85841	0.36744
0.86173	0.10402	0.86173	0.14063	0.86173	0.14184	0.86173	0.14402	0.86173	0.14336	0.86173	0.14517	0.86173	0.14361	0.86173	0.15148	0.86173	0.15182	0.86173	0.15221							0.86173	0.10402	0.86173	0.14972	0.86173	0.18796	0.86173	0.29615	0.86173	0.36777	0.86173	0.38152	0.86173	0.38643	0.86173	0.38303	0.86173	0.37407	0.86173	0.36958	0.86173	0.36343	0.86173	0.36945
0.86505	0.10487	0.86505	0.14169	0.86505	0.14287	0.86505	0.14511	0.86505	0.14457	0.86505	0.14633	0.86505	0.1448	0.86505	0.15278	0.86505	0.15309	0.86505	0.15362							0.86505	0.10487	0.86505	0.15084	0.86505	0.18913	0.86505	0.29761	0.86505	0.36957	0.86505	0.38355	0.86505	0.38859	0.86505	0.38529	0.86505	0.37639	0.86505	0.37182	0.86505	0.3656	0.86505	0.3715
0.86836	0.10573	0.86836	0.14277	0.86836	0.14392	0.86836	0.14619	0.86836	0.14579	0.86836	0.1475	0.86836	0.146	0.86836	0.15406	0.86836	0.15438	0.86836	0.15503							0.86836	0.10573	0.86836	0.15196	0.86836	0.19031	0.86836	0.2991	0.86836	0.37138	0.86836	0.3856	0.86836	0.39078	0.86836	0.38759	0.86836	0.37874	0.86836	0.37408	0.86836	0.3678	0.86836	0.37357
0.87168	0.1066	0.87168	0.14388	0.87168	0.14498	0.87168	0.14728	0.87168	0.147	0.87168	0.14868	0.87168	0.14722	0.87168	0.15535	0.87168	0.15568	0.87168	0.15644							0.87168	0.1066	0.87168	0.15309	0.87168	0.19149	0.87168	0.30058	0.87168	0.3732	0.87168	0.38767	0.87168	0.39297	0.87168	0.3899	0.87168	0.38111	0.87168	0.37637	0.87168	0.37004	0.87168	0.37568
0.875	0.10748	0.875	0.14501	0.875	0.14604	0.875	0.14836	0.875	0.14822	0.875	0.14987	0.875	0.14843	0.875	0.15662	0.875	0.15698	0.875	0.15787							0.875	0.10748	0.875	0.15424	0.875	0.19267	0.875	0.30204	0.875	0.37503	0.875	0.38974	0.875	0.39518	0.875	0.39223	0.875	0.3835	0.875	0.37869	0.875	0.3723	0.875	0.37782
0.87831	0.10837	0.87831	0.14615	0.87831	0.14709	0.87831	0.14943	0.87831	0.14947	0.87831	0.15106	0.87831	0.14967	0.87831	0.15792	0.87831	0.15828	0.87831	0.15929							0.87831	0.10837	0.87831	0.15539	0.87831	0.19386	0.87831	0.30352	0.87831	0.37685	0.87831	0.39182	0.87831	0.3974	0.87831	0.39457	0.87831	0.38593	0.87831	0.38103	0.87831	0.37461	0.87831	0.37999
0.88163	0.10928	0.88163	0.1473	0.88163	0.14816	0.88163	0.15052	0.88163	0.15074	0.88163	0.15225	0.88163	0.15093	0.88163	0.15924	0.88163	0.15961	0.88163	0.16074							0.88163	0.10928	0.88163	0.15654	0.88163	0.19506	0.88163	0.30499	0.88163	0.37868	0.88163	0.3939	0.88163	0.39963	0.88163	0.39693	0.88163	0.38836	0.88163	0.3834	0.88163	0.37695	0.88163	0.3822
0.88495	0.1102	0.88495	0.14846	0.88495	0.14924	0.88495	0.15162	0.88495	0.15202	0.88495	0.15345	0.88495	0.15221	0.88495	0.16056	0.88495	0.16096	0.88495	0.1622							0.88495	0.1102	0.88495	0.15771	0.88495	0.19625	0.88495	0.30644	0.88495	0.3805	0.88495	0.39598	0.88495	0.40186	0.88495	0.3993	0.88495	0.39082	0.88495	0.3858	0.88495	0.3793	0.88495	0.38443
0.88826	0.11111	0.88826	0.14963	0.88826	0.15034	0.88826	0.15272	0.88826	0.15334	0.88826	0.15466	0.88826	0.1535	0.88826	0.16192	0.88826	0.16231	0.88826	0.16369							0.88826	0.11111	0.88826	0.15888	0.88826	0.19744	0.88826	0.30791	0.88826	0.38233	0.88826	0.39808	0.88826	0.40411	0.88826	0.40169	0.88826	0.3933	0.88826	0.38822	0.88826	0.38169	0.88826	0.3867
0.89158	0.11203	0.89158	0.1508	0.89158	0.15144	0.89158	0.15383	0.89158	0.15467	0.89158	0.15589	0.89158	0.15482	0.89158	0.16329	0.89158	0.16368	0.89158	0.16519							0.89158	0.11203	0.89158	0.16005	0.89158	0.19864	0.89158	0.30938	0.89158	0.38415	0.89158	0.40017	0.89158	0.40635	0.89158	0.40409	0.89158	0.39579	0.89158	0.39068	0.89158	0.3841	0.89158	0.38901
0.8949	0.11293	0.8949	0.15198	0.8949	0.15254	0.8949	0.15494	0.8949	0.156	0.8949	0.15714	0.8949	0.15618	0.8949	0.16467	0.8949	0.16505	0.8949	0.1667							0.8949	0.11293	0.8949	0.16123	0.8949	0.19984	0.8949	0.31087	0.8949	0.38599	0.8949	0.40227	0.8949	0.4086	0.8949	0.40651	0.8949	0.3983	0.8949	0.39317	0.8949	0.38655	0.8949	0.39135
0.89821	0.11383	0.89821	0.15318	0.89821	0.15367	0.89821	0.15604	0.89821	0.15733	0.89821	0.15839	0.89821	0.15752	0.89821	0.16605	0.89821	0.16641	0.89821	0.16822							0.89821	0.11383	0.89821	0.1624	0.89821	0.20104	0.89821	0.31238	0.89821	0.38782	0.89821	0.40437	0.89821	0.41087	0.89821	0.40894	0.89821	0.40085	0.89821	0.3957	0.89821	0.38903	0.89821	0.39372
0.90153	0.11473	0.90153	0.15436	0.90153	0.15481	0.90153	0.15715	0.90153	0.15865	0.90153	0.15964	0.90153	0.15887	0.90153	0.16742	0.90153	0.16776	0.90153	0.16974							0.90153	0.11473	0.90153	0.16359	0.90153	0.20224	0.90153	0.3139	0.90153	0.38965	0.90153	0.40647	0.90153	0.41314	0.90153	0.41138	0.90153	0.40341	0.90153	0.39825	0.90153	0.39154	0.90153	0.39612
0.90485	0.11564	0.90485	0.15555	0.90485	0.15595	0.90485	0.15826	0.90485	0.15999	0.90485	0.1609	0.90485	0.16022	0.90485	0.16877	0.90485	0.16911	0.90485	0.17126							0.90485	0.11564	0.90485	0.16479	0.90485	0.20345	0.90485	0.31543	0.90485	0.39147	0.90485	0.40857	0.90485	0.4154	0.90485	0.41382	0.90485	0.40599	0.90485	0.40082	0.90485	0.39407	0.90485	0.39855
0.90816	0.11656	0.90816	0.15671	0.90816	0.15711	0.90816	0.15937	0.90816	0.16134	0.90816	0.16216	0.90816	0.16158	0.90816	0.17013	0.90816	0.17047	0.90816	0.17279							0.90816	0.11656	0.90816	0.16599	0.90816	0.20468	0.90816	0.31695	0.90816	0.39328	0.90816	0.41066	0.90816	0.41766	0.90816	0.41626	0.90816	0.40857	0.90816	0.40339	0.90816	0.39663	0.90816	0.40099
0.91148	0.11748	0.91148	0.15786	0.91148	0.15828	0.91148	0.1605	0.91148	0.16271	0.91148	0.16343	0.91148	0.16295	0.91148	0.17149	0.91148	0.17183	0.91148	0.17433							0.91148	0.11748	0.91148	0.16719	0.91148	0.20592	0.91148	0.31846	0.91148	0.39509	0.91148	0.41274	0.91148	0.41993	0.91148	0.41872	0.91148	0.41117	0.91148	0.40598	0.91148	0.39922	0.91148	0.40346
0.9148	0.11841	0.9148	0.15901	0.9148	0.15946	0.9148	0.16164	0.9148	0.16414	0.9148	0.16471	0.9148	0.16434	0.9148	0.17286	0.9148	0.17321	0.9148	0.17589							0.9148	0.11841	0.9148	0.1684	0.9148	0.20717	0.9148	0.31993	0.9148	0.39687	0.9148	0.41481	0.9148	0.42218	0.9148	0.42117	0.9148	0.41377	0.9148	0.40858	0.9148	0.40182	0.9148	0.40595
0.91812	0.11935	0.91812	0.16019	0.91812	0.16066	0.91812	0.16277	0.91812	0.16558	0.91812	0.16599	0.91812	0.16572	0.91812	0.17425	0.91812	0.1746	0.91812	0.17744							0.91812	0.11935	0.91812	0.16961	0.91812	0.20841	0.91812	0.32139	0.91812	0.39865	0.91812	0.41686	0.91812	0.42442	0.91812	0.42363	0.91812	0.41638	0.91812	0.4112	0.91812	0.40444	0.91812	0.40846
0.92143	0.1203	0.92143	0.16137	0.92143	0.16187	0.92143	0.16392	0.92143	0.16704	0.92143	0.1673	0.92143	0.1671	0.92143	0.17562	0.92143	0.17599	0.92143	0.179							0.92143	0.1203	0.92143	0.17082	0.92143	0.20967	0.92143	0.32284	0.92143	0.40042	0.92143	0.4189	0.92143	0.42666	0.92143	0.42611	0.92143	0.419	0.92143	0.41384	0.92143	0.40708	0.92143	0.411
0.92475	0.12125	0.92475	0.16258	0.92475	0.16311	0.92475	0.16507	0.92475	0.1685	0.92475	0.16861	0.92475	0.16848	0.92475	0.17701	0.92475	0.1774	0.92475	0.18058							0.92475	0.12125	0.92475	0.17205	0.92475	0.21092	0.92475	0.32426	0.92475	0.40218	0.92475	0.42092	0.92475	0.42889	0.92475	0.42858	0.92475	0.42164	0.92475	0.41649	0.92475	0.40975	0.92475	0.41356
0.92807	0.12221	0.92807	0.1638	0.92807	0.16439	0.92807	0.16624	0.92807	0.16997	0.92807	0.16994	0.92807	0.16989	0.92807	0.1784	0.92807	0.17882	0.92807	0.18219							0.92807	0.12221	0.92807	0.17329	0.92807	0.21219	0.92807	0.32566	0.92807	0.40391	0.92807	0.42292	0.92807	0.43109	0.92807	0.43103	0.92807	0.42427	0.92807	0.41916	0.92807	0.41243	0.92807	0.41615
0.93138	0.12319	0.93138	0.16502	0.93138	0.16566	0.93138	0.16743	0.93138	0.17147	0.93138	0.17127	0.93138	0.17129	0.93138	0.1798	0.93138	0.18024	0.93138	0.18379							0.93138	0.12319	0.93138	0.17455	0.93138	0.21346	0.93138	0.32707	0.93138	0.40562	0.93138	0.42491	0.93138	0.43329	0.93138	0.43347	0.93138	0.42692	0.93138	0.42185	0.93138	0.41514	0.93138	0.41877
0.9347	0.12418	0.9347	0.16624	0.9347	0.16695	0.9347	0.16864	0.9347	0.17299	0.9347	0.17261	0.9347	0.17268	0.9347	0.1812	0.9347	0.18166	0.9347	0.18541							0.9347	0.12418	0.9347	0.17583	0.9347	0.21476	0.9347	0.32846	0.9347	0.40732	0.9347	0.42689	0.9347	0.43547	0.9347	0.4359	0.9347	0.42957	0.9347	0.42455	0.9347	0.41785	0.9347	0.42141
0.93802	0.12518	0.93802	0.16747	0.93802	0.16825	0.93802	0.16984	0.93802	0.17452	0.93802	0.17396	0.93802	0.17408	0.93802	0.18261	0.93802	0.18308	0.93802	0.18705							0.93802	0.12518	0.93802	0.1771	0.93802	0.21606	0.93802	0.32985	0.93802	0.40899	0.93802	0.42885	0.93802	0.43765	0.93802	0.43832	0.93802	0.43222	0.93802	0.42725	0.93802	0.4206	0.93802	0.42407
0.94133	0.12619	0.94133	0.16871	0.94133	0.16955	0.94133	0.17105	0.94133	0.17606	0.94133	0.17532	0.94133	0.1755	0.94133	0.18403	0.94133	0.18452	0.94133	0.1887							0.94133	0.12619	0.94133	0.17838	0.94133	0.21736	0.94133	0.33123	0.94133	0.41064	0.94133	0.4308	0.94133	0.43982	0.94133	0.44072	0.94133	0.43487	0.94133	0.42996	0.94133	0.42335	0.94133	0.42675
0.94465	0.1272	0.94465	0.16996	0.94465	0.17082	0.94465	0.17225	0.94465	0.1776	0.94465	0.17668	0.94465	0.17695	0.94465	0.18547	0.94465	0.18597	0.94465	0.19036							0.94465	0.1272	0.94465	0.17967	0.94465	0.21867	0.94465	0.33261	0.94465	0.41227	0.94465	0.43274	0.94465	0.44197	0.94465	0.44312	0.94465	0.43751	0.94465	0.43267	0.94465	0.42612	0.94465	0.42944
0.94797	0.12822	0.94797	0.17123	0.94797	0.17209	0.94797	0.17346	0.94797	0.17911	0.94797	0.17803	0.94797	0.1784	0.94797	0.18688	0.94797	0.18742	0.94797	0.19201							0.94797	0.12822	0.94797	0.18094	0.94797	0.21998	0.94797	0.33398	0.94797	0.41388	0.94797	0.43466	0.94797	0.44411	0.94797	0.44551	0.94797	0.44015	0.94797	0.43539	0.94797	0.4289	0.94797	0.43214
0.95128	0.12924	0.95128	0.17253	0.95128	0.17336	0.95128	0.17469	0.95128	0.18061	0.95128	0.17938	0.95128	0.17985	0.95128	0.18831	0.95128	0.18888	0.95128	0.19368							0.95128	0.12924	0.95128	0.18222	0.95128	0.22128	0.95128	0.33533	0.95128	0.41546	0.95128	0.43656	0.95128	0.44622	0.95128	0.44789	0.95128	0.44277	0.95128	0.43811	0.95128	0.43169	0.95128	0.43486
0.9546	0.13024	0.9546	0.17382	0.9546	0.17462	0.9546	0.17593	0.9546	0.18211	0.9546	0.18073	0.9546	0.1813	0.9546	0.18975	0.9546	0.19035	0.9546	0.19536							0.9546	0.13024	0.9546	0.1835	0.9546	0.22259	0.9546	0.33667	0.9546	0.41703	0.9546	0.43844	0.9546	0.44833	0.9546	0.45026	0.9546	0.44541	0.9546	0.44085	0.9546	0.4345	0.9546	0.4376
0.95792	0.13124	0.95792	0.17508	0.95792	0.17588	0.95792	0.1772	0.95792	0.18361	0.95792	0.18207	0.95792	0.18278	0.95792	0.19119	0.95792	0.1918	0.95792	0.19703							0.95792	0.13124	0.95792	0.1848	0.95792	0.2239	0.95792	0.33799	0.95792	0.41858	0.95792	0.44032	0.95792	0.45042	0.95792	0.45262	0.95792	0.44805	0.95792	0.44361	0.95792	0.43734	0.95792	0.44036
0.96123	0.13224	0.96123	0.17631	0.96123	0.17712	0.96123	0.17848	0.96123	0.18512	0.96123	0.18339	0.96123	0.18426	0.96123	0.19261	0.96123	0.19323	0.96123	0.1987							0.96123	0.13224	0.96123	0.1861	0.96123	0.2252	0.96123	0.33922	0.96123	0.4201	0.96123	0.44218	0.96123	0.4525	0.96123	0.45497	0.96123	0.45069	0.96123	0.44639	0.96123	0.44019	0.96123	0.44312
0.96455	0.13325	0.96455	0.17751	0.96455	0.17835	0.96455	0.17979	0.96455	0.18663	0.96455	0.18472	0.96455	0.18572	0.96455	0.19403	0.96455	0.19466	0.96455	0.20037							0.96455	0.13325	0.96455	0.18741	0.96455	0.22652	0.96455	0.34043	0.96455	0.42162	0.96455	0.44404	0.96455	0.45456	0.96455	0.45731	0.96455	0.45332	0.96455	0.44918	0.96455	0.44305	0.96455	0.4459
0.96787	0.13427	0.96787	0.1787	0.96787	0.17958	0.96787	0.1811	0.96787	0.18814	0.96787	0.18605	0.96787	0.18721	0.96787	0.19547	0.96787	0.19608	0.96787	0.20204							0.96787	0.13427	0.96787	0.18874	0.96787	0.22784	0.96787	0.34162	0.96787	0.42314	0.96787	0.44587	0.96787	0.4566	0.96787	0.45964	0.96787	0.45596	0.96787	0.45198	0.96787	0.44592	0.96787	0.4487
0.97118	0.13529	0.97118	0.17989	0.97118	0.18083	0.97118	0.18242	0.97118	0.18965	0.97118	0.18739	0.97118	0.18871	0.97118	0.19689	0.97118	0.19749	0.97118	0.2037							0.97118	0.13529	0.97118	0.19006	0.97118	0.22917	0.97118	0.34281	0.97118	0.42465	0.97118	0.44768	0.97118	0.45864	0.97118	0.46196	0.97118	0.4586	0.97118	0.45478	0.97118	0.44881	0.97118	0.45153
0.9745	0.13633	0.9745	0.18109	0.9745	0.18208	0.9745	0.18373	0.9745	0.19114	0.9745	0.18872	0.9745	0.19021	0.9745	0.19832	0.9745	0.19891	0.9745	0.20535							0.9745	0.13633	0.9745	0.1914	0.9745	0.2305	0.9745	0.34401	0.9745	0.42614	0.9745	0.44947	0.9745	0.46067	0.9745	0.46425	0.9745	0.46126	0.9745	0.4576	0.9745	0.4517	0.9745	0.45438
0.97782	0.13737	0.97782	0.18229	0.97782	0.18333	0.97782	0.18503	0.97782	0.19265	0.97782	0.19006	0.97782	0.1917	0.97782	0.19971	0.97782	0.20033	0.97782	0.20698							0.97782	0.13737	0.97782	0.19274	0.97782	0.23185	0.97782	0.34526	0.97782	0.42764	0.97782	0.45126	0.97782	0.4627	0.97782	0.46654	0.97782	0.46391	0.97782	0.46044	0.97782	0.45462	0.97782	0.45726
0.98113	0.13842	0.98113	0.18351	0.98113	0.18458	0.98113	0.18632	0.98113	0.19417	0.98113	0.1914	0.98113	0.1932	0.98113	0.20111	0.98113	0.20176	0.98113	0.20862							0.98113	0.13842	0.98113	0.19408	0.98113	0.2332	0.98113	0.34651	0.98113	0.42912	0.98113	0.45303	0.98113	0.46473	0.98113	0.46883	0.98113	0.46654	0.98113	0.46328	0.98113	0.45756	0.98113	0.46017
0.98445	0.13947	0.98445	0.18473	0.98445	0.18582	0.98445	0.18762	0.98445	0.19569	0.98445	0.19274	0.98445	0.1947	0.98445	0.20249	0.98445	0.20318	0.98445	0.21025							0.98445	0.13947	0.98445	0.19544	0.98445	0.23457	0.98445	0.34777	0.98445	0.43058	0.98445	0.45478	0.98445	0.46675	0.98445	0.47111	0.98445	0.46916	0.98445	0.46612	0.98445	0.46051	0.98445	0.46309
0.98777	0.14052	0.98777	0.18592	0.98777	0.18705	0.98777	0.18892	0.98777	0.19721	0.98777	0.19409	0.98777	0.19619	0.98777	0.20386	0.98777	0.2046	0.98777	0.21188							0.98777	0.14052	0.98777	0.19682	0.98777	0.23595	0.98777	0.34904	0.98777	0.43204	0.98777	0.45651	0.98777	0.46877	0.98777	0.47341	0.98777	0.47179	0.98777	0.46899	0.98777	0.46346	0.98777	0.46603
0.99109	0.14157	0.99109	0.18711	0.99109	0.1883	0.99109	0.19025	0.99109	0.19876	0.99109	0.19544	0.99109	0.19768	0.99109	0.20523	0.99109	0.20602	0.99109	0.21351							0.99109	0.14157	0.99109	0.19818	0.99109	0.23732	0.99109	0.35034	0.99109	0.43349	0.99109	0.45822	0.99109	0.47076	0.99109	0.47571	0.99109	0.47441	0.99109	0.47186	0.99109	0.46645	0.99109	0.46899
0.9944	0.14263	0.9944	0.1883	0.9944	0.18955	0.9944	0.19159	0.9944	0.2003	0.9944	0.19679	0.9944	0.19916	0.9944	0.2066	0.9944	0.20744	0.9944	0.21513							0.9944	0.14263	0.9944	0.19955	0.9944	0.23869	0.9944	0.35159	0.9944	0.43495	0.9944	0.45992	0.9944	0.47273	0.9944	0.478	0.9944	0.47702	0.9944	0.47475	0.9944	0.46946	0.9944	0.47197
0.99772	0.1437	0.99772	0.18948	0.99772	0.19081	0.99772	0.19294	0.99772	0.20184	0.99772	0.19814	0.99772	0.20063	0.99772	0.20796	0.99772	0.20886	0.99772	0.21675							0.99772	0.1437	0.99772	0.20093	0.99772	0.24004	0.99772	0.35284	0.99772	0.4364	0.99772	0.4616	0.99772	0.47469	0.99772	0.48029	0.99772	0.47966	0.99772	0.47764	0.99772	0.47248	0.99772	0.47496
1.00104	0.14477	1.00104	0.19066	1.00104	0.19207	1.00104	0.1943	1.00104	0.20336	1.00104	0.19949	1.00104	0.20211	1.00104	0.20929	1.00104	0.21028	1.00104	0.21836							1.00104	0.14477	1.00104	0.2023	1.00104	0.2414	1.00104	0.35407	1.00104	0.43784	1.00104	0.46327	1.00104	0.47663	1.00104	0.48257	1.00104	0.4823	1.00104	0.48053	1.00104	0.47551	1.00104	0.47796
1.00435	0.14586	1.00435	0.19184	1.00435	0.19334	1.00435	0.19568	1.00435	0.20488	1.00435	0.20083	1.00435	0.20359	1.00435	0.21063	1.00435	0.2117	1.00435	0.21998							1.00435	0.14586	1.00435	0.20367	1.00435	0.24276	1.00435	0.3553	1.00435	0.43927	1.00435	0.46493	1.00435	0.47854	1.00435	0.48483	1.00435	0.48493	1.00435	0.48342	1.00435	0.47855	1.00435	0.48097
1.00767	0.14695	1.00767	0.19302	1.00767	0.19459	1.00767	0.19707	1.00767	0.2064	1.00767	0.20219	1.00767	0.20508	1.00767	0.21197	1.00767	0.21312	1.00767	0.22162							1.00767	0.14695	1.00767	0.20504	1.00767	0.24413	1.00767	0.3565	1.00767	0.44068	1.00767	0.46659	1.00767	0.48045	1.00767	0.48709	1.00767	0.48757	1.00767	0.48631	1.00767	0.48158	1.00767	0.48397
1.01099	0.14804	1.01099	0.19418	1.01099	0.19584	1.01099	0.19846	1.01099	0.20793	1.01099	0.20355	1.01099	0.20659	1.01099	0.21331	1.01099	0.21454	1.01099	0.22326							1.01099	0.14804	1.01099	0.20641	1.01099	0.24551	1.01099	0.3577	1.01099	0.44208	1.01099	0.46824	1.01099	0.48236	1.01099	0.48933	1.01099	0.49021	1.01099	0.48921	1.01099	0.48462	1.01099	0.48701
1.0143	0.14912	1.0143	0.19535	1.0143	0.19711	1.0143	0.19986	1.0143	0.20947	1.0143	0.20491	1.0143	0.20812	1.0143	0.21467	1.0143	0.21596	1.0143	0.22493							1.0143	0.14912	1.0143	0.20778	1.0143	0.24689	1.0143	0.35892	1.0143	0.44347	1.0143	0.46988	1.0143	0.48426	1.0143	0.49156	1.0143	0.49283	1.0143	0.49211	1.0143	0.48766	1.0143	0.49006
1.01762	0.15021	1.01762	0.19652	1.01762	0.19839	1.01762	0.20126	1.01762	0.21102	1.01762	0.20628	1.01762	0.20968	1.01762	0.21608	1.01762	0.2174	1.01762	0.22663							1.01762	0.15021	1.01762	0.20913	1.01762	0.24828	1.01762	0.36016	1.01762	0.44485	1.01762	0.47151	1.01762	0.48616	1.01762	0.49376	1.01762	0.49545	1.01762	0.49502	1.01762	0.49071	1.01762	0.49312
1.02094	0.15129	1.02094	0.19768	1.02094	0.19966	1.02094	0.20266	1.02094	0.21258	1.02094	0.20765	1.02094	0.21124	1.02094	0.21749	1.02094	0.21884	1.02094	0.22834							1.02094	0.15129	1.02094	0.21051	1.02094	0.24967	1.02094	0.36137	1.02094	0.44623	1.02094	0.47314	1.02094	0.48804	1.02094	0.49595	1.02094	0.49807	1.02094	0.49793	1.02094	0.49376	1.02094	0.4962
1.02425	0.15238	1.02425	0.19883	1.02425	0.20093	1.02425	0.20404	1.02425	0.21415	1.02425	0.20902	1.02425	0.21278	1.02425	0.21889	1.02425	0.22027	1.02425	0.23003							1.02425	0.15238	1.02425	0.2119	1.02425	0.25106	1.02425	0.36256	1.02425	0.4476	1.02425	0.47476	1.02425	0.48991	1.02425	0.49813	1.02425	0.50065	1.02425	0.50082	1.02425	0.49681	1.02425	0.49929
1.02757	0.15347	1.02757	0.19997	1.02757	0.2022	1.02757	0.20542	1.02757	0.21571	1.02757	0.21038	1.02757	0.21433	1.02757	0.22026	1.02757	0.2217	1.02757	0.2317							1.02757	0.15347	1.02757	0.21329	1.02757	0.25244	1.02757	0.36377	1.02757	0.44896	1.02757	0.47636	1.02757	0.49177	1.02757	0.5003	1.02757	0.50323	1.02757	0.50371	1.02757	0.49986	1.02757	0.50237
1.03089	0.15456	1.03089	0.20109	1.03089	0.20349	1.03089	0.20679	1.03089	0.21726	1.03089	0.21174	1.03089	0.21586	1.03089	0.22161	1.03089	0.22312	1.03089	0.23336							1.03089	0.15456	1.03089	0.21469	1.03089	0.25382	1.03089	0.36498	1.03089	0.4503	1.03089	0.47795	1.03089	0.4936	1.03089	0.50245	1.03089	0.50579	1.03089	0.50659	1.03089	0.50292	1.03089	0.50545
1.0342	0.15566	1.0342	0.20222	1.0342	0.20478	1.0342	0.20817	1.0342	0.21878	1.0342	0.21309	1.0342	0.21739	1.0342	0.22294	1.0342	0.22452	1.0342	0.235							1.0342	0.15566	1.0342	0.21612	1.0342	0.2552	1.0342	0.36618	1.0342	0.45164	1.0342	0.47953	1.0342	0.49543	1.0342	0.50459	1.0342	0.50833	1.0342	0.50947	1.0342	0.50598	1.0342	0.50854
1.03752	0.15677	1.03752	0.20339	1.03752	0.20611	1.03752	0.20957	1.03752	0.22029	1.03752	0.21444	1.03752	0.21885	1.03752	0.22426	1.03752	0.2259	1.03752	0.23666							1.03752	0.15677	1.03752	0.21756	1.03752	0.25659	1.03752	0.36738	1.03752	0.45295	1.03752	0.48109	1.03752	0.49725	1.03752	0.50671	1.03752	0.51086	1.03752	0.51234	1.03752	0.50902	1.03752	0.51163
1.04084	0.15787	1.04084	0.20457	1.04084	0.2074	1.04084	0.21099	1.04084	0.22176	1.04084	0.21578	1.04084	0.22029	1.04084	0.22557	1.04084	0.22732	1.04084	0.2383							1.04084	0.15787	1.04084	0.21898	1.04084	0.25797	1.04084	0.36859	1.04084	0.45426	1.04084	0.48264	1.04084	0.49904	1.04084	0.50881	1.04084	0.51339	1.04084	0.51521	1.04084	0.51207	1.04084	0.51471
1.04415	0.15898	1.04415	0.20574	1.04415	0.20866	1.04415	0.21242	1.04415	0.22318	1.04415	0.2171	1.04415	0.22173	1.04415	0.22685	1.04415	0.22876	1.04415	0.23992							1.04415	0.15898	1.04415	0.2204	1.04415	0.25937	1.04415	0.36976	1.04415	0.45555	1.04415	0.48415	1.04415	0.50081	1.04415	0.51087	1.04415	0.5159	1.04415	0.51806	1.04415	0.51511	1.04415	0.51779
1.04747	0.16011	1.04747	0.20691	1.04747	0.20994	1.04747	0.21386	1.04747	0.22455	1.04747	0.21841	1.04747	0.22316	1.04747	0.22819	1.04747	0.23019	1.04747	0.24155							1.04747	0.16011	1.04747	0.22184	1.04747	0.26077	1.04747	0.37092	1.04747	0.45683	1.04747	0.48565	1.04747	0.50255	1.04747	0.51292	1.04747	0.5184	1.04747	0.52091	1.04747	0.51812	1.04747	0.52087
1.05079	0.16125	1.05079	0.20808	1.05079	0.21124	1.05079	0.21532	1.05079	0.22593	1.05079	0.21973	1.05079	0.22458	1.05079	0.22953	1.05079	0.23164	1.05079	0.24319							1.05079	0.16125	1.05079	0.22327	1.05079	0.26217	1.05079	0.37208	1.05079	0.45809	1.05079	0.48712	1.05079	0.50427	1.05079	0.51494	1.05079	0.52087	1.05079	0.52374	1.05079	0.52112	1.05079	0.52394
1.05411	0.16239	1.05411	0.20921	1.05411	0.21252	1.05411	0.21678	1.05411	0.22729	1.05411	0.22102	1.05411	0.22603	1.05411	0.23087	1.05411	0.2331	1.05411	0.24482							1.05411	0.16239	1.05411	0.2247	1.05411	0.26358	1.05411	0.37322	1.05411	0.45932	1.05411	0.48856	1.05411	0.50595	1.05411	0.51696	1.05411	0.52333	1.05411	0.52654	1.05411	0.5241	1.05411	0.527
1.05742	0.16353	1.05742	0.21034	1.05742	0.21383	1.05742	0.21824	1.05742	0.22871	1.05742	0.2223	1.05742	0.22743	1.05742	0.23218	1.05742	0.23454	1.05742	0.24646							1.05742	0.16353	1.05742	0.22614	1.05742	0.265	1.05742	0.37434	1.05742	0.46053	1.05742	0.48999	1.05742	0.50761	1.05742	0.51896	1.05742	0.52576	1.05742	0.52933	1.05742	0.52708	1.05742	0.53006
1.06074	0.16467	1.06074	0.21147	1.06074	0.21516	1.06074	0.2197	1.06074	0.23016	1.06074	0.22358	1.06074	0.22883	1.06074	0.23348	1.06074	0.23598	1.06074	0.24814							1.06074	0.16467	1.06074	0.22759	1.06074	0.26642	1.06074	0.37545	1.06074	0.46173	1.06074	0.4914	1.06074	0.50925	1.06074	0.52094	1.06074	0.52816	1.06074	0.5321	1.06074	0.53004	1.06074	0.53309
1.06406	0.16581	1.06406	0.21262	1.06406	0.21646	1.06406	0.22116	1.06406	0.23159	1.06406	0.22487	1.06406	0.23021	1.06406	0.23476	1.06406	0.23742	1.06406	0.24983							1.06406	0.16581	1.06406	0.22904	1.06406	0.26783	1.06406	0.37656	1.06406	0.46291	1.06406	0.49279	1.06406	0.51086	1.06406	0.5229	1.06406	0.53055	1.06406	0.53485	1.06406	0.533	1.06406	0.53611
1.06737	0.16695	1.06737	0.21385	1.06737	0.21776	1.06737	0.2226	1.06737	0.23301	1.06737	0.22615	1.06737	0.2316	1.06737	0.23602	1.06737	0.23888	1.06737	0.25153							1.06737	0.16695	1.06737	0.23048	1.06737	0.26925	1.06737	0.37762	1.06737	0.46409	1.06737	0.49416	1.06737	0.51245	1.06737	0.52485	1.06737	0.53291	1.06737	0.53757	1.06737	0.53596	1.06737	0.53911
1.07069	0.16809	1.07069	0.21511	1.07069	0.21903	1.07069	0.22404	1.07069	0.23445	1.07069	0.22744	1.07069	0.23297	1.07069	0.23725	1.07069	0.24034	1.07069	0.25323							1.07069	0.16809	1.07069	0.23192	1.07069	0.27066	1.07069	0.37869	1.07069	0.46526	1.07069	0.49552	1.07069	0.51405	1.07069	0.52676	1.07069	0.53525	1.07069	0.54028	1.07069	0.53891	1.07069	0.54212
1.07401	0.16925	1.07401	0.21638	1.07401	0.22032	1.07401	0.22547	1.07401	0.23588	1.07401	0.22874	1.07401	0.23435	1.07401	0.2385	1.07401	0.24181	1.07401	0.25495							1.07401	0.16925	1.07401	0.23337	1.07401	0.27207	1.07401	0.37973	1.07401	0.46642	1.07401	0.49686	1.07401	0.51562	1.07401	0.52865	1.07401	0.53756	1.07401	0.54297	1.07401	0.54184	1.07401	0.5451
1.07732	0.1704	1.07732	0.21769	1.07732	0.22163	1.07732	0.22689	1.07732	0.2373	1.07732	0.23004	1.07732	0.23574	1.07732	0.23973	1.07732	0.24328	1.07732	0.25668							1.07732	0.1704	1.07732	0.23482	1.07732	0.27348	1.07732	0.38076	1.07732	0.46756	1.07732	0.49819	1.07732	0.51716	1.07732	0.5305	1.07732	0.53983	1.07732	0.54561	1.07732	0.54474	1.07732	0.54807
1.08064	0.17157	1.08064	0.219	1.08064	0.22293	1.08064	0.22831	1.08064	0.23873	1.08064	0.23135	1.08064	0.2371	1.08064	0.241	1.08064	0.24475	1.08064	0.25838							1.08064	0.17157	1.08064	0.23628	1.08064	0.27489	1.08064	0.38178	1.08064	0.4687	1.08064	0.49951	1.08064	0.51868	1.08064	0.53233	1.08064	0.54207	1.08064	0.54823	1.08064	0.54762	1.08064	0.55102
1.08396	0.17273	1.08396	0.22028	1.08396	0.22421	1.08396	0.22973	1.08396	0.2402	1.08396	0.23264	1.08396	0.23845	1.08396	0.24227	1.08396	0.24621	1.08396	0.26008							1.08396	0.17273	1.08396	0.23774	1.08396	0.2763	1.08396	0.3828	1.08396	0.46984	1.08396	0.50083	1.08396	0.52019	1.08396	0.53415	1.08396	0.54431	1.08396	0.55084	1.08396	0.55049	1.08396	0.55396
1.08727	0.17391	1.08727	0.22152	1.08727	0.22547	1.08727	0.23115	1.08727	0.24164	1.08727	0.23393	1.08727	0.2398	1.08727	0.24354	1.08727	0.24765	1.08727	0.2618							1.08727	0.17391	1.08727	0.23921	1.08727	0.27771	1.08727	0.38382	1.08727	0.47097	1.08727	0.50214	1.08727	0.5217	1.08727	0.53595	1.08727	0.54653	1.08727	0.55343	1.08727	0.55334	1.08727	0.55689
1.09059	0.17509	1.09059	0.22277	1.09059	0.22674	1.09059	0.2326	1.09059	0.24306	1.09059	0.23521	1.09059	0.24115	1.09059	0.24482	1.09059	0.24908	1.09059	0.26354							1.09059	0.17509	1.09059	0.24069	1.09059	0.27913	1.09059	0.38485	1.09059	0.4721	1.09059	0.50344	1.09059	0.52319	1.09059	0.53773	1.09059	0.54873	1.09059	0.55601	1.09059	0.55616	1.09059	0.5598
1.09391	0.17628	1.09391	0.224	1.09391	0.22803	1.09391	0.23405	1.09391	0.24448	1.09391	0.23651	1.09391	0.24253	1.09391	0.24614	1.09391	0.25052	1.09391	0.26531							1.09391	0.17628	1.09391	0.24216	1.09391	0.28054	1.09391	0.38589	1.09391	0.47323	1.09391	0.50473	1.09391	0.52466	1.09391	0.53948	1.09391	0.55093	1.09391	0.55857	1.09391	0.55896	1.09391	0.5627
1.09722	0.17746	1.09722	0.22527	1.09722	0.22935	1.09722	0.2355	1.09722	0.24591	1.09722	0.2378	1.09722	0.2439	1.09722	0.24746	1.09722	0.25197	1.09722	0.2671							1.09722	0.17746	1.09722	0.24363	1.09722	0.28194	1.09722	0.38694	1.09722	0.47434	1.09722	0.506	1.09722	0.52612	1.09722	0.54123	1.09722	0.55311	1.09722	0.56112	1.09722	0.56174	1.09722	0.56559
1.10054	0.17865	1.10054	0.22655	1.10054	0.23072	1.10054	0.23697	1.10054	0.24736	1.10054	0.23911	1.10054	0.24529	1.10054	0.24877	1.10054	0.25342	1.10054	0.26891							1.10054	0.17865	1.10054	0.24511	1.10054	0.28335	1.10054	0.38803	1.10054	0.47545	1.10054	0.50727	1.10054	0.52758	1.10054	0.54298	1.10054	0.55527	1.10054	0.56367	1.10054	0.56451	1.10054	0.56847
1.10386	0.17984	1.10386	0.22783	1.10386	0.23213	1.10386	0.23844	1.10386	0.24879	1.10386	0.24042	1.10386	0.24665	1.10386	0.25008	1.10386	0.25486	1.10386	0.27071							1.10386	0.17984	1.10386	0.24659	1.10386	0.28475	1.10386	0.38914	1.10386	0.47656	1.10386	0.50853	1.10386	0.52903	1.10386	0.54471	1.10386	0.5574	1.10386	0.56618	1.10386	0.56724	1.10386	0.57131
1.10718	0.18104	1.10718	0.2291	1.10718	0.23355	1.10718	0.23991	1.10718	0.25027	1.10718	0.24171	1.10718	0.24795	1.10718	0.25132	1.10718	0.25631	1.10718	0.27247							1.10718	0.18104	1.10718	0.24806	1.10718	0.28616	1.10718	0.39025	1.10718	0.47766	1.10718	0.50976	1.10718	0.53046	1.10718	0.54642	1.10718	0.55951	1.10718	0.56867	1.10718	0.56994	1.10718	0.57413
1.11049	0.18224	1.11049	0.23036	1.11049	0.23497	1.11049	0.24141	1.11049	0.25173	1.11049	0.24298	1.11049	0.24925	1.11049	0.25254	1.11049	0.25775	1.11049	0.27425							1.11049	0.18224	1.11049	0.24953	1.11049	0.28758	1.11049	0.39136	1.11049	0.47875	1.11049	0.51097	1.11049	0.53189	1.11049	0.54812	1.11049	0.5616	1.11049	0.57115	1.11049	0.57262	1.11049	0.57691
1.11381	0.18344	1.11381	0.2316	1.11381	0.23639	1.11381	0.24291	1.11381	0.25319	1.11381	0.24423	1.11381	0.25057	1.11381	0.25379	1.11381	0.2592	1.11381	0.27602							1.11381	0.18344	1.11381	0.251	1.11381	0.28901	1.11381	0.3925	1.11381	0.47985	1.11381	0.51219	1.11381	0.5333	1.11381	0.54978	1.11381	0.56366	1.11381	0.5736	1.11381	0.57528	1.11381	0.57969
1.11712	0.18465	1.11712	0.23286	1.11712	0.23777	1.11712	0.24442	1.11712	0.25464	1.11712	0.2455	1.11712	0.25187	1.11712	0.25506	1.11712	0.26066	1.11712	0.27782							1.11712	0.18465	1.11712	0.25248	1.11712	0.29044	1.11712	0.39364	1.11712	0.48093	1.11712	0.51339	1.11712	0.53468	1.11712	0.55141	1.11712	0.56569	1.11712	0.57601	1.11712	0.5779	1.11712	0.58243
1.12044	0.18588	1.12044	0.23413	1.12044	0.23915	1.12044	0.24592	1.12044	0.2561	1.12044	0.24679	1.12044	0.25317	1.12044	0.25637	1.12044	0.26214	1.12044	0.27964							1.12044	0.18588	1.12044	0.25397	1.12044	0.29186	1.12044	0.39476	1.12044	0.482	1.12044	0.51458	1.12044	0.53604	1.12044	0.55301	1.12044	0.5677	1.12044	0.57839	1.12044	0.5805	1.12044	0.58513
1.12376	0.1871	1.12376	0.2354	1.12376	0.24051	1.12376	0.24741	1.12376	0.25758	1.12376	0.24808	1.12376	0.25448	1.12376	0.25772	1.12376	0.26362	1.12376	0.28151							1.12376	0.1871	1.12376	0.25546	1.12376	0.29327	1.12376	0.39589	1.12376	0.48307	1.12376	0.51577	1.12376	0.5374	1.12376	0.55459	1.12376	0.56969	1.12376	0.58074	1.12376	0.58307	1.12376	0.58782
1.12708	0.18835	1.12708	0.23668	1.12708	0.24187	1.12708	0.24888	1.12708	0.25904	1.12708	0.24939	1.12708	0.25576	1.12708	0.2591	1.12708	0.26512	1.12708	0.28337							1.12708	0.18835	1.12708	0.25696	1.12708	0.29465	1.12708	0.397	1.12708	0.48413	1.12708	0.51695	1.12708	0.53875	1.12708	0.55614	1.12708	0.57164	1.12708	0.58306	1.12708	0.5856	1.12708	0.59048
1.13039	0.18962	1.13039	0.238	1.13039	0.24324	1.13039	0.25032	1.13039	0.26055	1.13039	0.25073	1.13039	0.25702	1.13039	0.2605	1.13039	0.26664	1.13039	0.28525							1.13039	0.18962	1.13039	0.25844	1.13039	0.29603	1.13039	0.3981	1.13039	0.48519	1.13039	0.51811	1.13039	0.54009	1.13039	0.55767	1.13039	0.57357	1.13039	0.58535	1.13039	0.58811	1.13039	0.59311
1.13371	0.19091	1.13371	0.23933	1.13371	0.24461	1.13371	0.25177	1.13371	0.2621	1.13371	0.25207	1.13371	0.25828	1.13371	0.26189	1.13371	0.26819	1.13371	0.28713							1.13371	0.19091	1.13371	0.25994	1.13371	0.2974	1.13371	0.3992	1.13371	0.48627	1.13371	0.51928	1.13371	0.54141	1.13371	0.5592	1.13371	0.57547	1.13371	0.58762	1.13371	0.59058	1.13371	0.59571
1.13703	0.19222	1.13703	0.24066	1.13703	0.24598	1.13703	0.25322	1.13703	0.26366	1.13703	0.25342	1.13703	0.25955	1.13703	0.26324	1.13703	0.26975	1.13703	0.28901							1.13703	0.19222	1.13703	0.26145	1.13703	0.29878	1.13703	0.40031	1.13703	0.48735	1.13703	0.52044	1.13703	0.54272	1.13703	0.56071	1.13703	0.57736	1.13703	0.58985	1.13703	0.59303	1.13703	0.59829
1.14034	0.19354	1.14034	0.24204	1.14034	0.24738	1.14034	0.25467	1.14034	0.26516	1.14034	0.25476	1.14034	0.26082	1.14034	0.26457	1.14034	0.27134	1.14034	0.29089							1.14034	0.19354	1.14034	0.26296	1.14034	0.30015	1.14034	0.40144	1.14034	0.48841	1.14034	0.52159	1.14034	0.54399	1.14034	0.56219	1.14034	0.57921	1.14034	0.59204	1.14034	0.59546	1.14034	0.60083
1.14366	0.19486	1.14366	0.24339	1.14366	0.24873	1.14366	0.25615	1.14366	0.26667	1.14366	0.2561	1.14366	0.26211	1.14366	0.26587	1.14366	0.27294	1.14366	0.29276							1.14366	0.19486	1.14366	0.26447	1.14366	0.30152	1.14366	0.40258	1.14366	0.4895	1.14366	0.52275	1.14366	0.54526	1.14366	0.56367	1.14366	0.58104	1.14366	0.5942	1.14366	0.59786	1.14366	0.60335
1.14698	0.19617	1.14698	0.24473	1.14698	0.25008	1.14698	0.25763	1.14698	0.26817	1.14698	0.25742	1.14698	0.26347	1.14698	0.26719	1.14698	0.27454	1.14698	0.29465							1.14698	0.19617	1.14698	0.266	1.14698	0.30289	1.14698	0.40373	1.14698	0.49058	1.14698	0.52392	1.14698	0.54653	1.14698	0.56514	1.14698	0.58285	1.14698	0.59632	1.14698	0.60024	1.14698	0.60584
1.15029	0.19746	1.15029	0.24605	1.15029	0.25142	1.15029	0.25911	1.15029	0.26964	1.15029	0.25872	1.15029	0.26482	1.15029	0.26848	1.15029	0.27614	1.15029	0.29653							1.15029	0.19746	1.15029	0.26752	1.15029	0.30427	1.15029	0.40489	1.15029	0.49167	1.15029	0.52507	1.15029	0.54778	1.15029	0.56658	1.15029	0.58463	1.15029	0.5984	1.15029	0.6026	1.15029	0.60829
1.15361	0.19875	1.15361	0.24738	1.15361	0.25278	1.15361	0.26056	1.15361	0.27112	1.15361	0.26001	1.15361	0.26618	1.15361	0.26979	1.15361	0.27774	1.15361	0.29844							1.15361	0.19875	1.15361	0.26902	1.15361	0.30569	1.15361	0.40606	1.15361	0.49276	1.15361	0.52622	1.15361	0.54903	1.15361	0.56801	1.15361	0.58639	1.15361	0.60045	1.15361	0.60492	1.15361	0.61072
1.15693	0.20003	1.15693	0.24867	1.15693	0.25414	1.15693	0.26199	1.15693	0.27264	1.15693	0.26128	1.15693	0.26753	1.15693	0.2711	1.15693	0.27936	1.15693	0.30035							1.15693	0.20003	1.15693	0.27052	1.15693	0.30713	1.15693	0.40721	1.15693	0.49385	1.15693	0.52737	1.15693	0.55029	1.15693	0.56944	1.15693	0.58812	1.15693	0.60248	1.15693	0.60721	1.15693	0.61311
1.16024	0.20131	1.16024	0.24995	1.16024	0.25551	1.16024	0.26344	1.16024	0.2742	1.16024	0.26255	1.16024	0.26886	1.16024	0.27241	1.16024	0.28098	1.16024	0.30227							1.16024	0.20131	1.16024	0.27201	1.16024	0.30861	1.16024	0.40837	1.16024	0.49495	1.16024	0.52852	1.16024	0.55154	1.16024	0.57085	1.16024	0.58982	1.16024	0.60446	1.16024	0.60946	1.16024	0.61547
1.16356	0.20261	1.16356	0.25124	1.16356	0.25691	1.16356	0.26485	1.16356	0.2758	1.16356	0.26384	1.16356	0.27024	1.16356	0.27376	1.16356	0.28264	1.16356	0.30423							1.16356	0.20261	1.16356	0.27351	1.16356	0.3101	1.16356	0.40953	1.16356	0.49602	1.16356	0.52966	1.16356	0.55277	1.16356	0.57225	1.16356	0.59148	1.16356	0.60642	1.16356	0.61166	1.16356	0.61779
1.16688	0.20391	1.16688	0.25256	1.16688	0.25832	1.16688	0.26629	1.16688	0.27744	1.16688	0.26516	1.16688	0.27164	1.16688	0.27513	1.16688	0.28427	1.16688	0.30619							1.16688	0.20391	1.16688	0.27503	1.16688	0.31156	1.16688	0.4107	1.16688	0.49708	1.16688	0.5308	1.16688	0.55399	1.16688	0.57363	1.16688	0.59312	1.16688	0.60835	1.16688	0.61382	1.16688	0.62007
1.1702	0.2052	1.1702	0.2539	1.1702	0.25973	1.1702	0.26773	1.1702	0.27909	1.1702	0.26652	1.1702	0.27312	1.1702	0.27656	1.1702	0.28592	1.1702	0.30818							1.1702	0.2052	1.1702	0.27656	1.1702	0.31303	1.1702	0.41188	1.1702	0.49814	1.1702	0.53194	1.1702	0.55519	1.1702	0.57499	1.1702	0.59473	1.1702	0.61024	1.1702	0.61595	1.1702	0.62232
1.17351	0.20648	1.17351	0.25528	1.17351	0.26114	1.17351	0.26917	1.17351	0.28072	1.17351	0.2679	1.17351	0.27464	1.17351	0.27802	1.17351	0.28759	1.17351	0.3102							1.17351	0.20648	1.17351	0.2781	1.17351	0.3145	1.17351	0.41306	1.17351	0.49919	1.17351	0.53306	1.17351	0.55636	1.17351	0.57632	1.17351	0.59632	1.17351	0.6121	1.17351	0.61803	1.17351	0.62452
1.17683	0.20778	1.17683	0.25665	1.17683	0.26257	1.17683	0.27064	1.17683	0.28232	1.17683	0.26927	1.17683	0.27613	1.17683	0.27945	1.17683	0.28924	1.17683	0.31222							1.17683	0.20778	1.17683	0.27966	1.17683	0.31595	1.17683	0.41424	1.17683	0.50023	1.17683	0.53418	1.17683	0.55751	1.17683	0.57762	1.17683	0.59788	1.17683	0.61392	1.17683	0.62007	1.17683	0.62668
1.18015	0.20906	1.18015	0.25802	1.18015	0.26398	1.18015	0.27211	1.18015	0.2839	1.18015	0.27064	1.18015	0.27761	1.18015	0.2809	1.18015	0.29092	1.18015	0.31421							1.18015	0.20906	1.18015	0.28123	1.18015	0.31742	1.18015	0.4154	1.18015	0.50128	1.18015	0.53529	1.18015	0.55867	1.18015	0.57889	1.18015	0.59941	1.18015	0.6157	1.18015	0.62207	1.18015	0.62879
1.18346	0.21036	1.18346	0.25942	1.18346	0.2654	1.18346	0.27359	1.18346	0.28547	1.18346	0.27203	1.18346	0.27908	1.18346	0.28236	1.18346	0.29264	1.18346	0.31622							1.18346	0.21036	1.18346	0.28281	1.18346	0.31889	1.18346	0.41655	1.18346	0.50233	1.18346	0.5364	1.18346	0.55982	1.18346	0.58015	1.18346	0.60092	1.18346	0.61744	1.18346	0.62404	1.18346	0.63086
1.18678	0.21167	1.18678	0.26081	1.18678	0.26682	1.18678	0.27509	1.18678	0.28705	1.18678	0.27341	1.18678	0.28054	1.18678	0.28381	1.18678	0.29436	1.18678	0.31825							1.18678	0.21167	1.18678	0.2844	1.18678	0.32034	1.18678	0.41767	1.18678	0.50338	1.18678	0.53748	1.18678	0.56095	1.18678	0.58138	1.18678	0.60239	1.18678	0.61914	1.18678	0.62595	1.18678	0.63288
1.1901	0.213	1.1901	0.2622	1.1901	0.26825	1.1901	0.27659	1.1901	0.28859	1.1901	0.2748	1.1901	0.28199	1.1901	0.2853	1.1901	0.29609	1.1901	0.32029							1.1901	0.213	1.1901	0.28599	1.1901	0.32177	1.1901	0.4188	1.1901	0.50443	1.1901	0.53857	1.1901	0.56207	1.1901	0.5826	1.1901	0.60383	1.1901	0.62081	1.1901	0.62782	1.1901	0.63485
1.19341	0.21433	1.19341	0.26363	1.19341	0.2697	1.19341	0.2781	1.19341	0.29014	1.19341	0.27622	1.19341	0.2835	1.19341	0.28683	1.19341	0.29786	1.19341	0.32238							1.19341	0.21433	1.19341	0.28756	1.19341	0.32321	1.19341	0.41995	1.19341	0.50547	1.19341	0.53965	1.19341	0.5632	1.19341	0.5838	1.19341	0.60526	1.19341	0.62244	1.19341	0.62965	1.19341	0.6368
1.19673	0.21569	1.19673	0.26511	1.19673	0.2712	1.19673	0.27961	1.19673	0.29171	1.19673	0.27767	1.19673	0.28504	1.19673	0.2884	1.19673	0.29965	1.19673	0.32451							1.19673	0.21569	1.19673	0.28912	1.19673	0.32465	1.19673	0.4211	1.19673	0.50652	1.19673	0.54072	1.19673	0.5643	1.19673	0.58499	1.19673	0.60666	1.19673	0.62405	1.19673	0.63143	1.19673	0.6387
1.20005	0.21708	1.20005	0.2666	1.20005	0.27271	1.20005	0.28117	1.20005	0.29326	1.20005	0.27914	1.20005	0.28659	1.20005	0.28996	1.20005	0.30142	1.20005	0.32666							1.20005	0.21708	1.20005	0.29069	1.20005	0.32611	1.20005	0.42228	1.20005	0.50757	1.20005	0.54179	1.20005	0.56538	1.20005	0.58615	1.20005	0.60803	1.20005	0.62562	1.20005	0.63317	1.20005	0.64056
1.20336	0.21849	1.20336	0.26811	1.20336	0.27422	1.20336	0.28273	1.20336	0.29482	1.20336	0.2806	1.20336	0.28814	1.20336	0.29152	1.20336	0.30319	1.20336	0.32882							1.20336	0.21849	1.20336	0.29227	1.20336	0.32757	1.20336	0.42348	1.20336	0.50863	1.20336	0.54286	1.20336	0.56647	1.20336	0.58732	1.20336	0.60937	1.20336	0.62716	1.20336	0.63487	1.20336	0.64237
1.20668	0.21992	1.20668	0.26963	1.20668	0.27576	1.20668	0.2843	1.20668	0.29643	1.20668	0.28207	1.20668	0.28974	1.20668	0.29308	1.20668	0.30496	1.20668	0.33104							1.20668	0.21992	1.20668	0.29384	1.20668	0.32903	1.20668	0.42469	1.20668	0.5097	1.20668	0.54393	1.20668	0.56755	1.20668	0.58848	1.20668	0.61069	1.20668	0.62865	1.20668	0.63654	1.20668	0.64414
1.21	0.22135	1.21	0.27113	1.21	0.2773	1.21	0.28586	1.21	0.29804	1.21	0.28353	1.21	0.29135	1.21	0.29462	1.21	0.30673	1.21	0.33326							1.21	0.22135	1.21	0.29541	1.21	0.33049	1.21	0.4259	1.21	0.51079	1.21	0.545	1.21	0.56862	1.21	0.58964	1.21	0.61199	1.21	0.63012	1.21	0.63816	1.21	0.64586
1.21331	0.22278	1.21331	0.27265	1.21331	0.27884	1.21331	0.2874	1.21331	0.29965	1.21331	0.28498	1.21331	0.29295	1.21331	0.29614	1.21331	0.3085	1.21331	0.33548							1.21331	0.22278	1.21331	0.297	1.21331	0.33197	1.21331	0.42713	1.21331	0.51188	1.21331	0.54609	1.21331	0.56969	1.21331	0.59079	1.21331	0.61329	1.21331	0.63155	1.21331	0.63974	1.21331	0.64753
1.21663	0.22421	1.21663	0.27414	1.21663	0.2804	1.21663	0.28892	1.21663	0.30128	1.21663	0.28643	1.21663	0.29454	1.21663	0.29766	1.21663	0.31028	1.21663	0.33771							1.21663	0.22421	1.21663	0.2986	1.21663	0.33346	1.21663	0.42837	1.21663	0.51297	1.21663	0.54718	1.21663	0.57076	1.21663	0.59193	1.21663	0.61457	1.21663	0.63296	1.21663	0.64129	1.21663	0.64916
1.21995	0.22567	1.21995	0.27564	1.21995	0.28196	1.21995	0.29041	1.21995	0.30293	1.21995	0.2879	1.21995	0.29616	1.21995	0.29919	1.21995	0.3121	1.21995	0.33996							1.21995	0.22567	1.21995	0.3002	1.21995	0.33495	1.21995	0.42962	1.21995	0.51408	1.21995	0.54827	1.21995	0.57183	1.21995	0.59307	1.21995	0.61584	1.21995	0.63434	1.21995	0.6428	1.21995	0.65077
1.22326	0.22714	1.22326	0.27716	1.22326	0.28354	1.22326	0.29188	1.22326	0.30458	1.22326	0.28937	1.22326	0.29775	1.22326	0.30073	1.22326	0.31393	1.22326	0.34221							1.22326	0.22714	1.22326	0.3018	1.22326	0.33646	1.22326	0.43091	1.22326	0.51519	1.22326	0.54937	1.22326	0.5729	1.22326	0.5942	1.22326	0.61711	1.22326	0.63569	1.22326	0.64429	1.22326	0.65234
1.22658	0.22861	1.22658	0.27871	1.22658	0.28514	1.22658	0.29333	1.22658	0.30625	1.22658	0.29087	1.22658	0.29937	1.22658	0.30232	1.22658	0.31582	1.22658	0.34449							1.22658	0.22861	1.22658	0.30341	1.22658	0.33796	1.22658	0.43222	1.22658	0.51631	1.22658	0.55048	1.22658	0.57396	1.22658	0.59531	1.22658	0.61834	1.22658	0.63701	1.22658	0.64574	1.22658	0.65386
1.2299	0.23008	1.2299	0.28027	1.2299	0.28673	1.2299	0.29476	1.2299	0.30795	1.2299	0.29239	1.2299	0.30098	1.2299	0.30394	1.2299	0.31773	1.2299	0.3468							1.2299	0.23008	1.2299	0.30505	1.2299	0.33947	1.2299	0.43351	1.2299	0.51743	1.2299	0.55157	1.2299	0.57503	1.2299	0.59641	1.2299	0.61954	1.2299	0.6383	1.2299	0.64715	1.2299	0.65534
1.23321	0.23156	1.23321	0.28181	1.23321	0.28834	1.23321	0.2962	1.23321	0.30968	1.23321	0.29389	1.23321	0.30257	1.23321	0.30557	1.23321	0.31966	1.23321	0.34913							1.23321	0.23156	1.23321	0.3067	1.23321	0.34098	1.23321	0.43481	1.23321	0.51856	1.23321	0.55267	1.23321	0.57611	1.23321	0.59751	1.23321	0.62071	1.23321	0.63957	1.23321	0.64853	1.23321	0.6568
1.23653	0.23306	1.23653	0.28335	1.23653	0.28995	1.23653	0.29764	1.23653	0.31141	1.23653	0.29539	1.23653	0.30416	1.23653	0.30721	1.23653	0.3216	1.23653	0.35146							1.23653	0.23306	1.23653	0.30838	1.23653	0.34253	1.23653	0.43614	1.23653	0.51971	1.23653	0.55377	1.23653	0.5772	1.23653	0.59858	1.23653	0.62186	1.23653	0.6408	1.23653	0.64987	1.23653	0.65821
1.23985	0.23457	1.23985	0.28487	1.23985	0.29158	1.23985	0.2991	1.23985	0.3131	1.23985	0.29691	1.23985	0.30577	1.23985	0.30887	1.23985	0.32357	1.23985	0.3538							1.23985	0.23457	1.23985	0.31009	1.23985	0.34411	1.23985	0.43745	1.23985	0.52084	1.23985	0.55487	1.23985	0.57829	1.23985	0.59965	1.23985	0.62298	1.23985	0.64202	1.23985	0.65116	1.23985	0.65957
1.24317	0.23611	1.24317	0.2864	1.24317	0.2932	1.24317	0.30055	1.24317	0.3148	1.24317	0.29845	1.24317	0.30741	1.24317	0.31055	1.24317	0.32554	1.24317	0.35615							1.24317	0.23611	1.24317	0.3118	1.24317	0.34569	1.24317	0.43875	1.24317	0.52199	1.24317	0.55598	1.24317	0.57937	1.24317	0.60071	1.24317	0.62408	1.24317	0.64321	1.24317	0.65242	1.24317	0.66091
1.24648	0.23767	1.24648	0.28794	1.24648	0.29483	1.24648	0.30206	1.24648	0.31646	1.24648	0.29998	1.24648	0.30902	1.24648	0.3122	1.24648	0.32748	1.24648	0.35853							1.24648	0.23767	1.24648	0.31351	1.24648	0.3473	1.24648	0.44007	1.24648	0.52314	1.24648	0.55711	1.24648	0.58046	1.24648	0.60177	1.24648	0.62519	1.24648	0.64439	1.24648	0.65366	1.24648	0.66223
1.2498	0.23922	1.2498	0.28953	1.2498	0.29646	1.2498	0.30362	1.2498	0.31809	1.2498	0.30152	1.2498	0.31065	1.2498	0.31385	1.2498	0.32943	1.2498	0.36093							1.2498	0.23922	1.2498	0.31524	1.2498	0.34891	1.2498	0.44141	1.2498	0.52431	1.2498	0.55825	1.2498	0.58156	1.2498	0.60284	1.2498	0.62629	1.2498	0.64556	1.2498	0.65488	1.2498	0.66351
1.25312	0.24078	1.25312	0.29116	1.25312	0.29804	1.25312	0.3052	1.25312	0.31969	1.25312	0.30304	1.25312	0.31225	1.25312	0.31548	1.25312	0.33135	1.25312	0.3633							1.25312	0.24078	1.25312	0.31698	1.25312	0.35054	1.25312	0.44275	1.25312	0.5255	1.25312	0.55939	1.25312	0.58264	1.25312	0.60391	1.25312	0.62737	1.25312	0.64672	1.25312	0.65608	1.25312	0.66475
1.25643	0.24236	1.25643	0.29279	1.25643	0.2996	1.25643	0.30678	1.25643	0.3213	1.25643	0.30456	1.25643	0.31382	1.25643	0.31707	1.25643	0.33325	1.25643	0.36569							1.25643	0.24236	1.25643	0.31871	1.25643	0.35214	1.25643	0.44412	1.25643	0.5267	1.25643	0.56054	1.25643	0.58374	1.25643	0.60498	1.25643	0.62844	1.25643	0.64785	1.25643	0.65726	1.25643	0.66596
1.25975	0.24395	1.25975	0.29442	1.25975	0.30112	1.25975	0.30836	1.25975	0.32289	1.25975	0.30607	1.25975	0.31535	1.25975	0.31862	1.25975	0.33513	1.25975	0.3681							1.25975	0.24395	1.25975	0.32044	1.25975	0.35373	1.25975	0.4455	1.25975	0.52791	1.25975	0.56168	1.25975	0.58483	1.25975	0.60606	1.25975	0.62948	1.25975	0.64896	1.25975	0.65842	1.25975	0.66714
1.26307	0.24557	1.26307	0.29604	1.26307	0.30263	1.26307	0.30992	1.26307	0.32448	1.26307	0.30757	1.26307	0.31691	1.26307	0.32019	1.26307	0.33703	1.26307	0.37052							1.26307	0.24557	1.26307	0.32216	1.26307	0.35534	1.26307	0.44691	1.26307	0.52913	1.26307	0.56284	1.26307	0.58593	1.26307	0.60713	1.26307	0.63051	1.26307	0.65004	1.26307	0.65955	1.26307	0.66827
1.26638	0.24723	1.26638	0.29766	1.26638	0.30415	1.26638	0.31146	1.26638	0.32607	1.26638	0.30907	1.26638	0.31848	1.26638	0.32173	1.26638	0.33894	1.26638	0.37294							1.26638	0.24723	1.26638	0.32389	1.26638	0.35694	1.26638	0.44833	1.26638	0.53037	1.26638	0.564	1.26638	0.58703	1.26638	0.6082	1.26638	0.63153	1.26638	0.65111	1.26638	0.66065	1.26638	0.66938
1.2697	0.24891	1.2697	0.29927	1.2697	0.30565	1.2697	0.31299	1.2697	0.32765	1.2697	0.31057	1.2697	0.32002	1.2697	0.32326	1.2697	0.34086	1.2697	0.37539							1.2697	0.24891	1.2697	0.32564	1.2697	0.35854	1.2697	0.44976	1.2697	0.53163	1.2697	0.56518	1.2697	0.58815	1.2697	0.60926	1.2697	0.63255	1.2697	0.65214	1.2697	0.66171	1.2697	0.67047
1.27302	0.25059	1.27302	0.30089	1.27302	0.30718	1.27302	0.31455	1.27302	0.32922	1.27302	0.31207	1.27302	0.32156	1.27302	0.32484	1.27302	0.34278	1.27302	0.37786							1.27302	0.25059	1.27302	0.32738	1.27302	0.36017	1.27302	0.45121	1.27302	0.5329	1.27302	0.56639	1.27302	0.58929	1.27302	0.61031	1.27302	0.63357	1.27302	0.65316	1.27302	0.66276	1.27302	0.67153
1.27633	0.25229	1.27633	0.30254	1.27633	0.30873	1.27633	0.31614	1.27633	0.33084	1.27633	0.31359	1.27633	0.32309	1.27633	0.32641	1.27633	0.34473	1.27633	0.38035							1.27633	0.25229	1.27633	0.32913	1.27633	0.3618	1.27633	0.45268	1.27633	0.53418	1.27633	0.56761	1.27633	0.59043	1.27633	0.61135	1.27633	0.63459	1.27633	0.65417	1.27633	0.66377	1.27633	0.67257
1.27965	0.254	1.27965	0.30418	1.27965	0.31027	1.27965	0.31777	1.27965	0.33247	1.27965	0.31509	1.27965	0.32459	1.27965	0.32795	1.27965	0.34669	1.27965	0.38286							1.27965	0.254	1.27965	0.33091	1.27965	0.36344	1.27965	0.45415	1.27965	0.53548	1.27965	0.56884	1.27965	0.59158	1.27965	0.61239	1.27965	0.6356	1.27965	0.65516	1.27965	0.66476	1.27965	0.67358
1.28297	0.25572	1.28297	0.30583	1.28297	0.31184	1.28297	0.3194	1.28297	0.3341	1.28297	0.31659	1.28297	0.32611	1.28297	0.32951	1.28297	0.34866	1.28297	0.38539							1.28297	0.25572	1.28297	0.33271	1.28297	0.36506	1.28297	0.45563	1.28297	0.5368	1.28297	0.57007	1.28297	0.59273	1.28297	0.61343	1.28297	0.6366	1.28297	0.65612	1.28297	0.6657	1.28297	0.67456
1.28628	0.25746	1.28628	0.30745	1.28628	0.3134	1.28628	0.32101	1.28628	0.33574	1.28628	0.31807	1.28628	0.3276	1.28628	0.33105	1.28628	0.35062	1.28628	0.38792							1.28628	0.25746	1.28628	0.33452	1.28628	0.36668	1.28628	0.45711	1.28628	0.53811	1.28628	0.57131	1.28628	0.59388	1.28628	0.61447	1.28628	0.63759	1.28628	0.65705	1.28628	0.66662	1.28628	0.67551
1.2896	0.25922	1.2896	0.30907	1.2896	0.31496	1.2896	0.32261	1.2896	0.33741	1.2896	0.31955	1.2896	0.32913	1.2896	0.33258	1.2896	0.35258	1.2896	0.39047							1.2896	0.25922	1.2896	0.33635	1.2896	0.36832	1.2896	0.45859	1.2896	0.53943	1.2896	0.57255	1.2896	0.59504	1.2896	0.61553	1.2896	0.63857	1.2896	0.65797	1.2896	0.66752	1.2896	0.67641
1.29292	0.26099	1.29292	0.3107	1.29292	0.31654	1.29292	0.32421	1.29292	0.33906	1.29292	0.32102	1.29292	0.3307	1.29292	0.33407	1.29292	0.35455	1.29292	0.39302							1.29292	0.26099	1.29292	0.33818	1.29292	0.36996	1.29292	0.46009	1.29292	0.54075	1.29292	0.57379	1.29292	0.5962	1.29292	0.61658	1.29292	0.63954	1.29292	0.65887	1.29292	0.66839	1.29292	0.67726
1.29623	0.26279	1.29623	0.31237	1.29623	0.31813	1.29623	0.32581	1.29623	0.34075	1.29623	0.32249	1.29623	0.33227	1.29623	0.33561	1.29623	0.35654	1.29623	0.3956							1.29623	0.26279	1.29623	0.34001	1.29623	0.37161	1.29623	0.46157	1.29623	0.54208	1.29623	0.57503	1.29623	0.59737	1.29623	0.61763	1.29623	0.64051	1.29623	0.65974	1.29623	0.66925	1.29623	0.6781
1.29955	0.26459	1.29955	0.31404	1.29955	0.31974	1.29955	0.32742	1.29955	0.34246	1.29955	0.32399	1.29955	0.33388	1.29955	0.3372	1.29955	0.35856	1.29955	0.39823							1.29955	0.26459	1.29955	0.34183	1.29955	0.37329	1.29955	0.46302	1.29955	0.54341	1.29955	0.57628	1.29955	0.59853	1.29955	0.61868	1.29955	0.64147	1.29955	0.66059	1.29955	0.67008	1.29955	0.6789
1.30287	0.26641	1.30287	0.31576	1.30287	0.32138	1.30287	0.32904	1.30287	0.3442	1.30287	0.32552	1.30287	0.33553	1.30287	0.33885	1.30287	0.36065	1.30287	0.40089							1.30287	0.26641	1.30287	0.34366	1.30287	0.37501	1.30287	0.46448	1.30287	0.54476	1.30287	0.57756	1.30287	0.59971	1.30287	0.61974	1.30287	0.64244	1.30287	0.66142	1.30287	0.67089	1.30287	0.67968
1.30618	0.26825	1.30618	0.31753	1.30618	0.32307	1.30618	0.33066	1.30618	0.34592	1.30618	0.32706	1.30618	0.33716	1.30618	0.3405	1.30618	0.36275	1.30618	0.40358							1.30618	0.26825	1.30618	0.34552	1.30618	0.37673	1.30618	0.46594	1.30618	0.54611	1.30618	0.57883	1.30618	0.60089	1.30618	0.62079	1.30618	0.6434	1.30618	0.66223	1.30618	0.67168	1.30618	0.68044
1.3095	0.27014	1.3095	0.31928	1.3095	0.32477	1.3095	0.33227	1.3095	0.34764	1.3095	0.3286	1.3095	0.33876	1.3095	0.34217	1.3095	0.36485	1.3095	0.40626							1.3095	0.27014	1.3095	0.34739	1.3095	0.37845	1.3095	0.46744	1.3095	0.54749	1.3095	0.58012	1.3095	0.60209	1.3095	0.62186	1.3095	0.64435	1.3095	0.66304	1.3095	0.67247	1.3095	0.68118
1.31282	0.27208	1.31282	0.32105	1.31282	0.32646	1.31282	0.33388	1.31282	0.34937	1.31282	0.33015	1.31282	0.34038	1.31282	0.34386	1.31282	0.36697	1.31282	0.40897							1.31282	0.27208	1.31282	0.34929	1.31282	0.38016	1.31282	0.46895	1.31282	0.5489	1.31282	0.58144	1.31282	0.60331	1.31282	0.62296	1.31282	0.64531	1.31282	0.66384	1.31282	0.67326	1.31282	0.68191
1.31614	0.27402	1.31614	0.32285	1.31614	0.32818	1.31614	0.33548	1.31614	0.35111	1.31614	0.33171	1.31614	0.34203	1.31614	0.34557	1.31614	0.36911	1.31614	0.4117							1.31614	0.27402	1.31614	0.35121	1.31614	0.38186	1.31614	0.47049	1.31614	0.55033	1.31614	0.58276	1.31614	0.60456	1.31614	0.62407	1.31614	0.64627	1.31614	0.66466	1.31614	0.67406	1.31614	0.68263
1.31945	0.27599	1.31945	0.32468	1.31945	0.3299	1.31945	0.33705	1.31945	0.35287	1.31945	0.33329	1.31945	0.3437	1.31945	0.34729	1.31945	0.37127	1.31945	0.41445							1.31945	0.27599	1.31945	0.35315	1.31945	0.38356	1.31945	0.47207	1.31945	0.55179	1.31945	0.5841	1.31945	0.60581	1.31945	0.62521	1.31945	0.64723	1.31945	0.66548	1.31945	0.67486	1.31945	0.68332
1.32277	0.278	1.32277	0.32651	1.32277	0.33163	1.32277	0.33866	1.32277	0.35463	1.32277	0.33487	1.32277	0.34534	1.32277	0.34902	1.32277	0.37344	1.32277	0.41721							1.32277	0.278	1.32277	0.35512	1.32277	0.38529	1.32277	0.47365	1.32277	0.55326	1.32277	0.58545	1.32277	0.60708	1.32277	0.62636	1.32277	0.64819	1.32277	0.6663	1.32277	0.67564	1.32277	0.684
1.32609	0.28003	1.32609	0.32836	1.32609	0.33337	1.32609	0.34027	1.32609	0.35641	1.32609	0.33648	1.32609	0.34702	1.32609	0.35079	1.32609	0.37564	1.32609	0.42							1.32609	0.28003	1.32609	0.35712	1.32609	0.38704	1.32609	0.47523	1.32609	0.55475	1.32609	0.58681	1.32609	0.60835	1.32609	0.62752	1.32609	0.64915	1.32609	0.66713	1.32609	0.67644	1.32609	0.68468
1.3294	0.28208	1.3294	0.33023	1.3294	0.33519	1.3294	0.34189	1.3294	0.3582	1.3294	0.33811	1.3294	0.34877	1.3294	0.3526	1.3294	0.37787	1.3294	0.42283							1.3294	0.28208	1.3294	0.35913	1.3294	0.38885	1.3294	0.47682	1.3294	0.55624	1.3294	0.58818	1.3294	0.60962	1.3294	0.6287	1.3294	0.65013	1.3294	0.66796	1.3294	0.67722	1.3294	0.68536
1.33272	0.28413	1.33272	0.33208	1.33272	0.33704	1.33272	0.34351	1.33272	0.35993	1.33272	0.33975	1.33272	0.35049	1.33272	0.35442	1.33272	0.38009	1.33272	0.42567							1.33272	0.28413	1.33272	0.36118	1.33272	0.39065	1.33272	0.47843	1.33272	0.55774	1.33272	0.58956	1.33272	0.6109	1.33272	0.62988	1.33272	0.65111	1.33272	0.66877	1.33272	0.67798	1.33272	0.68602
1.33604	0.2862	1.33604	0.33395	1.33604	0.33885	1.33604	0.34514	1.33604	0.36164	1.33604	0.34138	1.33604	0.35222	1.33604	0.35626	1.33604	0.38232	1.33604	0.42852							1.33604	0.2862	1.33604	0.36323	1.33604	0.39248	1.33604	0.48004	1.33604	0.55924	1.33604	0.59094	1.33604	0.61218	1.33604	0.63107	1.33604	0.6521	1.33604	0.66956	1.33604	0.67871	1.33604	0.68668
1.33935	0.28828	1.33935	0.33583	1.33935	0.34066	1.33935	0.3468	1.33935	0.36334	1.33935	0.34301	1.33935	0.35395	1.33935	0.3581	1.33935	0.38456	1.33935	0.4314							1.33935	0.28828	1.33935	0.36527	1.33935	0.39431	1.33935	0.48168	1.33935	0.56076	1.33935	0.59235	1.33935	0.61349	1.33935	0.63228	1.33935	0.6531	1.33935	0.67038	1.33935	0.67944	1.33935	0.68732
1.34267	0.29033	1.34267	0.33771	1.34267	0.34248	1.34267	0.34849	1.34267	0.36502	1.34267	0.34465	1.34267	0.35568	1.34267	0.35995	1.34267	0.3868	1.34267	0.43429							1.34267	0.29033	1.34267	0.36729	1.34267	0.39614	1.34267	0.48333	1.34267	0.56228	1.34267	0.59376	1.34267	0.6148	1.34267	0.63349	1.34267	0.65411	1.34267	0.6712	1.34267	0.68015	1.34267	0.68796
1.34599	0.29241	1.34599	0.33956	1.34599	0.34423	1.34599	0.3502	1.34599	0.36667	1.34599	0.34629	1.34599	0.35738	1.34599	0.36178	1.34599	0.38902	1.34599	0.43722							1.34599	0.29241	1.34599	0.36932	1.34599	0.39799	1.34599	0.48499	1.34599	0.56382	1.34599	0.59518	1.34599	0.61613	1.34599	0.63472	1.34599	0.65513	1.34599	0.67201	1.34599	0.68085	1.34599	0.6886
1.3493	0.29451	1.3493	0.34147	1.3493	0.34595	1.3493	0.35192	1.3493	0.36834	1.3493	0.34795	1.3493	0.3591	1.3493	0.36361	1.3493	0.39127	1.3493	0.44017							1.3493	0.29451	1.3493	0.37136	1.3493	0.39985	1.3493	0.48666	1.3493	0.56536	1.3493	0.59663	1.3493	0.61747	1.3493	0.63595	1.3493	0.65615	1.3493	0.67282	1.3493	0.68155	1.3493	0.68921
1.35262	0.29661	1.35262	0.3434	1.35262	0.34771	1.35262	0.35363	1.35262	0.37003	1.35262	0.3496	1.35262	0.36078	1.35262	0.36543	1.35262	0.39353	1.35262	0.44313							1.35262	0.29661	1.35262	0.3734	1.35262	0.40174	1.35262	0.48833	1.35262	0.56692	1.35262	0.59811	1.35262	0.61883	1.35262	0.6372	1.35262	0.65719	1.35262	0.67365	1.35262	0.68224	1.35262	0.68984
1.35594	0.29874	1.35594	0.34536	1.35594	0.34951	1.35594	0.35535	1.35594	0.37175	1.35594	0.35127	1.35594	0.36249	1.35594	0.36727	1.35594	0.39582	1.35594	0.44612							1.35594	0.29874	1.35594	0.37545	1.35594	0.40365	1.35594	0.49001	1.35594	0.5685	1.35594	0.5996	1.35594	0.62021	1.35594	0.63846	1.35594	0.65824	1.35594	0.67449	1.35594	0.68296	1.35594	0.69047
1.35925	0.30092	1.35925	0.34738	1.35925	0.35134	1.35925	0.35706	1.35925	0.37352	1.35925	0.35293	1.35925	0.36422	1.35925	0.36911	1.35925	0.39812	1.35925	0.44913							1.35925	0.30092	1.35925	0.37753	1.35925	0.40557	1.35925	0.49171	1.35925	0.5701	1.35925	0.60112	1.35925	0.6216	1.35925	0.63975	1.35925	0.65931	1.35925	0.67533	1.35925	0.68369	1.35925	0.6911
1.36257	0.30313	1.36257	0.34942	1.36257	0.35322	1.36257	0.35876	1.36257	0.37531	1.36257	0.35459	1.36257	0.36597	1.36257	0.37096	1.36257	0.40047	1.36257	0.45216							1.36257	0.30313	1.36257	0.37963	1.36257	0.40748	1.36257	0.49341	1.36257	0.57172	1.36257	0.60266	1.36257	0.62301	1.36257	0.64104	1.36257	0.66038	1.36257	0.67617	1.36257	0.68441	1.36257	0.69173
1.36589	0.30539	1.36589	0.35145	1.36589	0.35513	1.36589	0.36048	1.36589	0.3771	1.36589	0.35623	1.36589	0.3677	1.36589	0.37282	1.36589	0.40282	1.36589	0.4552							1.36589	0.30539	1.36589	0.38175	1.36589	0.4094	1.36589	0.49509	1.36589	0.57334	1.36589	0.60419	1.36589	0.62443	1.36589	0.64234	1.36589	0.66147	1.36589	0.67702	1.36589	0.68514	1.36589	0.69235
1.36921	0.30769	1.36921	0.35349	1.36921	0.35704	1.36921	0.36219	1.36921	0.37889	1.36921	0.35785	1.36921	0.3694	1.36921	0.37465	1.36921	0.40516	1.36921	0.45823							1.36921	0.30769	1.36921	0.38391	1.36921	0.4113	1.36921	0.49678	1.36921	0.57496	1.36921	0.60573	1.36921	0.62586	1.36921	0.64364	1.36921	0.66256	1.36921	0.67787	1.36921	0.68587	1.36921	0.69297
1.37252	0.31003	1.37252	0.3555	1.37252	0.35896	1.37252	0.3639	1.37252	0.38069	1.37252	0.35947	1.37252	0.37112	1.37252	0.37648	1.37252	0.40751	1.37252	0.46127							1.37252	0.31003	1.37252	0.3861	1.37252	0.41321	1.37252	0.4985	1.37252	0.5766	1.37252	0.60728	1.37252	0.62731	1.37252	0.64496	1.37252	0.66365	1.37252	0.67873	1.37252	0.68661	1.37252	0.6936
1.37584	0.31242	1.37584	0.3575	1.37584	0.36088	1.37584	0.36561	1.37584	0.38251	1.37584	0.36108	1.37584	0.37277	1.37584	0.37829	1.37584	0.40984	1.37584	0.46432							1.37584	0.31242	1.37584	0.3883	1.37584	0.41512	1.37584	0.5002	1.37584	0.57825	1.37584	0.60884	1.37584	0.62877	1.37584	0.64629	1.37584	0.66474	1.37584	0.6796	1.37584	0.68734	1.37584	0.69421
1.37915	0.31482	1.37915	0.35951	1.37915	0.36279	1.37915	0.36733	1.37915	0.38431	1.37915	0.36269	1.37915	0.37437	1.37915	0.38006	1.37915	0.41216	1.37915	0.46739							1.37915	0.31482	1.37915	0.39052	1.37915	0.41705	1.37915	0.50194	1.37915	0.57992	1.37915	0.61042	1.37915	0.63024	1.37915	0.64763	1.37915	0.66585	1.37915	0.6805	1.37915	0.68809	1.37915	0.69483
1.38247	0.31724	1.38247	0.3615	1.38247	0.36472	1.38247	0.36904	1.38247	0.38611	1.38247	0.36431	1.38247	0.37599	1.38247	0.38181	1.38247	0.41448	1.38247	0.47049							1.38247	0.31724	1.38247	0.39278	1.38247	0.41899	1.38247	0.50372	1.38247	0.58161	1.38247	0.61203	1.38247	0.63175	1.38247	0.649	1.38247	0.66698	1.38247	0.68142	1.38247	0.68888	1.38247	0.69548
1.38579	0.3197	1.38579	0.3635	1.38579	0.36668	1.38579	0.37076	1.38579	0.38789	1.38579	0.36596	1.38579	0.37763	1.38579	0.38359	1.38579	0.41683	1.38579	0.47362							1.38579	0.3197	1.38579	0.39507	1.38579	0.42094	1.38579	0.50552	1.38579	0.58333	1.38579	0.61365	1.38579	0.63328	1.38579	0.65039	1.38579	0.66813	1.38579	0.68235	1.38579	0.68968	1.38579	0.69611
1.38911	0.32218	1.38911	0.36551	1.38911	0.36866	1.38911	0.3725	1.38911	0.38968	1.38911	0.3676	1.38911	0.37927	1.38911	0.38538	1.38911	0.41917	1.38911	0.47676							1.38911	0.32218	1.38911	0.39738	1.38911	0.42292	1.38911	0.50734	1.38911	0.58506	1.38911	0.61528	1.38911	0.63483	1.38911	0.65179	1.38911	0.6693	1.38911	0.68329	1.38911	0.69048	1.38911	0.69674
1.39242	0.32467	1.39242	0.36758	1.39242	0.37068	1.39242	0.37425	1.39242	0.39148	1.39242	0.36926	1.39242	0.38093	1.39242	0.38719	1.39242	0.42154	1.39242	0.47995							1.39242	0.32467	1.39242	0.39969	1.39242	0.4249	1.39242	0.50915	1.39242	0.58679	1.39242	0.61692	1.39242	0.63639	1.39242	0.65321	1.39242	0.67049	1.39242	0.68423	1.39242	0.69129	1.39242	0.69738
1.39574	0.32717	1.39574	0.36971	1.39574	0.37274	1.39574	0.37603	1.39574	0.39332	1.39574	0.37095	1.39574	0.38266	1.39574	0.38906	1.39574	0.42394	1.39574	0.48317							1.39574	0.32717	1.39574	0.40203	1.39574	0.42693	1.39574	0.51096	1.39574	0.58853	1.39574	0.61857	1.39574	0.63796	1.39574	0.65463	1.39574	0.67169	1.39574	0.68518	1.39574	0.6921	1.39574	0.69803
1.39906	0.32969	1.39906	0.37188	1.39906	0.37481	1.39906	0.37781	1.39906	0.39523	1.39906	0.37265	1.39906	0.38439	1.39906	0.39091	1.39906	0.42638	1.39906	0.4864							1.39906	0.32969	1.39906	0.40442	1.39906	0.42899	1.39906	0.51274	1.39906	0.59028	1.39906	0.62022	1.39906	0.63954	1.39906	0.65606	1.39906	0.67291	1.39906	0.68614	1.39906	0.69292	1.39906	0.69868
1.40237	0.33223	1.40237	0.37407	1.40237	0.37689	1.40237	0.37961	1.40237	0.39717	1.40237	0.37437	1.40237	0.38611	1.40237	0.39278	1.40237	0.42882	1.40237	0.48966							1.40237	0.33223	1.40237	0.40682	1.40237	0.43108	1.40237	0.51452	1.40237	0.59205	1.40237	0.62189	1.40237	0.64113	1.40237	0.65753	1.40237	0.67415	1.40237	0.68711	1.40237	0.69374	1.40237	0.69937
1.40569	0.33477	1.40569	0.3763	1.40569	0.37899	1.40569	0.38141	1.40569	0.39912	1.40569	0.37612	1.40569	0.38789	1.40569	0.39468	1.40569	0.4313	1.40569	0.49294							1.40569	0.33477	1.40569	0.40923	1.40569	0.43318	1.40569	0.51632	1.40569	0.59384	1.40569	0.62359	1.40569	0.64274	1.40569	0.65901	1.40569	0.67542	1.40569	0.68812	1.40569	0.69458	1.40569	0.70008
1.40901	0.33734	1.40901	0.37857	1.40901	0.38111	1.40901	0.38323	1.40901	0.40103	1.40901	0.37788	1.40901	0.38967	1.40901	0.39663	1.40901	0.4338	1.40901	0.49624							1.40901	0.33734	1.40901	0.41164	1.40901	0.43531	1.40901	0.51812	1.40901	0.59564	1.40901	0.6253	1.40901	0.64437	1.40901	0.6605	1.40901	0.67671	1.40901	0.68915	1.40901	0.69543	1.40901	0.70081
1.41232	0.33996	1.41232	0.38089	1.41232	0.38323	1.41232	0.38508	1.41232	0.40291	1.41232	0.37966	1.41232	0.39147	1.41232	0.39862	1.41232	0.4363	1.41232	0.49957							1.41232	0.33996	1.41232	0.41407	1.41232	0.43747	1.41232	0.51995	1.41232	0.59748	1.41232	0.62705	1.41232	0.64603	1.41232	0.66203	1.41232	0.67802	1.41232	0.69022	1.41232	0.69632	1.41232	0.70157
1.41564	0.34263	1.41564	0.38324	1.41564	0.38536	1.41564	0.38695	1.41564	0.40475	1.41564	0.38143	1.41564	0.39325	1.41564	0.4006	1.41564	0.4388	1.41564	0.50293							1.41564	0.34263	1.41564	0.4165	1.41564	0.43963	1.41564	0.52179	1.41564	0.59933	1.41564	0.62882	1.41564	0.64772	1.41564	0.66358	1.41564	0.67936	1.41564	0.69131	1.41564	0.69722	1.41564	0.70236
1.41896	0.34536	1.41896	0.3856	1.41896	0.3875	1.41896	0.38881	1.41896	0.40657	1.41896	0.38319	1.41896	0.39503	1.41896	0.40257	1.41896	0.4413	1.41896	0.5063							1.41896	0.34536	1.41896	0.41895	1.41896	0.4418	1.41896	0.52366	1.41896	0.60119	1.41896	0.63062	1.41896	0.64942	1.41896	0.66514	1.41896	0.68073	1.41896	0.69242	1.41896	0.69815	1.41896	0.70316
1.42227	0.34816	1.42227	0.38798	1.42227	0.38965	1.42227	0.39069	1.42227	0.40842	1.42227	0.38494	1.42227	0.39679	1.42227	0.40453	1.42227	0.44381	1.42227	0.5097							1.42227	0.34816	1.42227	0.42142	1.42227	0.44398	1.42227	0.52554	1.42227	0.60305	1.42227	0.63244	1.42227	0.65114	1.42227	0.6667	1.42227	0.68211	1.42227	0.69355	1.42227	0.69909	1.42227	0.70398
1.42559	0.35102	1.42559	0.39036	1.42559	0.39183	1.42559	0.39257	1.42559	0.41027	1.42559	0.38668	1.42559	0.39852	1.42559	0.40645	1.42559	0.4463	1.42559	0.5131							1.42559	0.35102	1.42559	0.42394	1.42559	0.44616	1.42559	0.52747	1.42559	0.60493	1.42559	0.63429	1.42559	0.6529	1.42559	0.66831	1.42559	0.68351	1.42559	0.69471	1.42559	0.70006	1.42559	0.70482
1.42891	0.3539	1.42891	0.39276	1.42891	0.39403	1.42891	0.39444	1.42891	0.41215	1.42891	0.38842	1.42891	0.40026	1.42891	0.40836	1.42891	0.44879	1.42891	0.51651							1.42891	0.3539	1.42891	0.42647	1.42891	0.44837	1.42891	0.5294	1.42891	0.60681	1.42891	0.63615	1.42891	0.65468	1.42891	0.66995	1.42891	0.68493	1.42891	0.69587	1.42891	0.70106	1.42891	0.70566
1.43223	0.35679	1.43223	0.39516	1.43223	0.39625	1.43223	0.39633	1.43223	0.41402	1.43223	0.39014	1.43223	0.40201	1.43223	0.41029	1.43223	0.45129	1.43223	0.51993							1.43223	0.35679	1.43223	0.42903	1.43223	0.4506	1.43223	0.53135	1.43223	0.60871	1.43223	0.63802	1.43223	0.65647	1.43223	0.67161	1.43223	0.68636	1.43223	0.69706	1.43223	0.70208	1.43223	0.70653
1.43554	0.35971	1.43554	0.39755	1.43554	0.39852	1.43554	0.39822	1.43554	0.41592	1.43554	0.39189	1.43554	0.40381	1.43554	0.41223	1.43554	0.45385	1.43554	0.52339							1.43554	0.35971	1.43554	0.43162	1.43554	0.45286	1.43554	0.53328	1.43554	0.61062	1.43554	0.63991	1.43554	0.65828	1.43554	0.67329	1.43554	0.68781	1.43554	0.69827	1.43554	0.70312	1.43554	0.70741
1.43886	0.36265	1.43886	0.39997	1.43886	0.40078	1.43886	0.40016	1.43886	0.41784	1.43886	0.39365	1.43886	0.40565	1.43886	0.41421	1.43886	0.45645	1.43886	0.52689							1.43886	0.36265	1.43886	0.43422	1.43886	0.45516	1.43886	0.5352	1.43886	0.61255	1.43886	0.6418	1.43886	0.66011	1.43886	0.675	1.43886	0.68929	1.43886	0.69951	1.43886	0.70417	1.43886	0.70833
1.44218	0.36564	1.44218	0.40239	1.44218	0.40304	1.44218	0.40212	1.44218	0.41973	1.44218	0.39542	1.44218	0.40749	1.44218	0.41622	1.44218	0.45906	1.44218	0.53041							1.44218	0.36564	1.44218	0.43683	1.44218	0.4575	1.44218	0.53709	1.44218	0.6145	1.44218	0.64371	1.44218	0.66196	1.44218	0.67673	1.44218	0.69079	1.44218	0.70077	1.44218	0.70525	1.44218	0.70926
1.44549	0.36864	1.44549	0.40482	1.44549	0.40531	1.44549	0.40412	1.44549	0.42164	1.44549	0.39718	1.44549	0.40935	1.44549	0.41826	1.44549	0.46168	1.44549	0.53394							1.44549	0.36864	1.44549	0.43947	1.44549	0.45982	1.44549	0.53901	1.44549	0.61646	1.44549	0.64563	1.44549	0.66382	1.44549	0.67847	1.44549	0.69232	1.44549	0.70206	1.44549	0.70635	1.44549	0.71023
1.44881	0.37168	1.44881	0.40726	1.44881	0.40759	1.44881	0.40615	1.44881	0.42354	1.44881	0.39895	1.44881	0.4112	1.44881	0.4203	1.44881	0.4643	1.44881	0.53748							1.44881	0.37168	1.44881	0.44214	1.44881	0.46215	1.44881	0.54096	1.44881	0.61844	1.44881	0.64757	1.44881	0.6657	1.44881	0.68023	1.44881	0.69387	1.44881	0.70337	1.44881	0.70749	1.44881	0.71124
1.45213	0.37471	1.45213	0.40974	1.45213	0.40985	1.45213	0.40819	1.45213	0.42545	1.45213	0.4007	1.45213	0.413	1.45213	0.42233	1.45213	0.46692	1.45213	0.541							1.45213	0.37471	1.45213	0.44484	1.45213	0.46451	1.45213	0.54291	1.45213	0.62043	1.45213	0.64951	1.45213	0.66758	1.45213	0.68201	1.45213	0.69544	1.45213	0.70471	1.45213	0.70864	1.45213	0.71226
1.45544	0.37779	1.45544	0.41224	1.45544	0.41211	1.45544	0.41024	1.45544	0.42738	1.45544	0.40246	1.45544	0.41478	1.45544	0.42435	1.45544	0.46954	1.45544	0.54451							1.45544	0.37779	1.45544	0.44757	1.45544	0.4669	1.45544	0.54488	1.45544	0.62244	1.45544	0.65145	1.45544	0.66948	1.45544	0.68379	1.45544	0.69703	1.45544	0.70608	1.45544	0.70982	1.45544	0.71331
1.45876	0.38091	1.45876	0.41476	1.45876	0.41439	1.45876	0.41228	1.45876	0.42936	1.45876	0.40423	1.45876	0.41654	1.45876	0.42634	1.45876	0.47217	1.45876	0.54803							1.45876	0.38091	1.45876	0.45031	1.45876	0.46928	1.45876	0.54687	1.45876	0.62446	1.45876	0.65341	1.45876	0.6714	1.45876	0.68559	1.45876	0.69866	1.45876	0.70746	1.45876	0.71104	1.45876	0.71439
1.46208	0.38409	1.46208	0.41733	1.46208	0.41666	1.46208	0.41432	1.46208	0.43134	1.46208	0.40599	1.46208	0.41835	1.46208	0.42831	1.46208	0.47481	1.46208	0.55156							1.46208	0.38409	1.46208	0.45308	1.46208	0.47169	1.46208	0.54891	1.46208	0.62649	1.46208	0.65538	1.46208	0.67334	1.46208	0.68742	1.46208	0.70033	1.46208	0.70887	1.46208	0.71229	1.46208	0.71551
1.46539	0.38734	1.46539	0.41992	1.46539	0.41894	1.46539	0.41637	1.46539	0.43333	1.46539	0.40776	1.46539	0.4202	1.46539	0.4303	1.46539	0.47747	1.46539	0.55513							1.46539	0.38734	1.46539	0.45588	1.46539	0.47413	1.46539	0.55096	1.46539	0.62853	1.46539	0.65735	1.46539	0.67529	1.46539	0.68926	1.46539	0.70202	1.46539	0.7103	1.46539	0.71357	1.46539	0.71664
1.46871	0.39064	1.46871	0.42254	1.46871	0.42125	1.46871	0.41844	1.46871	0.43529	1.46871	0.40953	1.46871	0.42209	1.46871	0.43232	1.46871	0.48012	1.46871	0.5587							1.46871	0.39064	1.46871	0.4587	1.46871	0.47658	1.46871	0.553	1.46871	0.63057	1.46871	0.65934	1.46871	0.67726	1.46871	0.69112	1.46871	0.70374	1.46871	0.71175	1.46871	0.71488	1.46871	0.71781
1.47203	0.39401	1.47203	0.42518	1.47203	0.42361	1.47203	0.42052	1.47203	0.43724	1.47203	0.41131	1.47203	0.42404	1.47203	0.43437	1.47203	0.48276	1.47203	0.5623							1.47203	0.39401	1.47203	0.46156	1.47203	0.47905	1.47203	0.55505	1.47203	0.63263	1.47203	0.66136	1.47203	0.67924	1.47203	0.69301	1.47203	0.70549	1.47203	0.71323	1.47203	0.71623	1.47203	0.71902
1.47534	0.39741	1.47534	0.42785	1.47534	0.42599	1.47534	0.4226	1.47534	0.4392	1.47534	0.41307	1.47534	0.42598	1.47534	0.43642	1.47534	0.48539	1.47534	0.56592							1.47534	0.39741	1.47534	0.46447	1.47534	0.48154	1.47534	0.55708	1.47534	0.63472	1.47534	0.66339	1.47534	0.68125	1.47534	0.69494	1.47534	0.70727	1.47534	0.71475	1.47534	0.71762	1.47534	0.72026
1.47866	0.40088	1.47866	0.43054	1.47866	0.42841	1.47866	0.4247	1.47866	0.44113	1.47866	0.41484	1.47866	0.42785	1.47866	0.43844	1.47866	0.488	1.47866	0.56956							1.47866	0.40088	1.47866	0.4674	1.47866	0.48404	1.47866	0.55911	1.47866	0.63683	1.47866	0.66544	1.47866	0.68328	1.47866	0.6969	1.47866	0.70907	1.47866	0.71631	1.47866	0.71905	1.47866	0.72153
1.48198	0.40439	1.48198	0.43325	1.48198	0.43084	1.48198	0.42684	1.48198	0.44307	1.48198	0.41661	1.48198	0.4297	1.48198	0.44047	1.48198	0.49061	1.48198	0.5732							1.48198	0.40439	1.48198	0.47038	1.48198	0.48658	1.48198	0.56114	1.48198	0.63896	1.48198	0.66752	1.48198	0.68534	1.48198	0.69889	1.48198	0.71089	1.48198	0.71789	1.48198	0.72053	1.48198	0.72283
1.48529	0.40796	1.48529	0.43599	1.48529	0.4333	1.48529	0.429	1.48529	0.445	1.48529	0.4184	1.48529	0.43154	1.48529	0.44249	1.48529	0.49324	1.48529	0.57688							1.48529	0.40796	1.48529	0.47341	1.48529	0.48916	1.48529	0.56319	1.48529	0.64109	1.48529	0.66963	1.48529	0.6874	1.48529	0.7009	1.48529	0.71274	1.48529	0.7195	1.48529	0.72205	1.48529	0.72416
1.48861	0.41157	1.48861	0.43875	1.48861	0.43579	1.48861	0.43117	1.48861	0.44691	1.48861	0.4202	1.48861	0.43333	1.48861	0.44453	1.48861	0.4959	1.48861	0.58058							1.48861	0.41157	1.48861	0.47647	1.48861	0.49174	1.48861	0.56527	1.48861	0.64324	1.48861	0.67176	1.48861	0.6895	1.48861	0.70294	1.48861	0.71461	1.48861	0.72113	1.48861	0.72359	1.48861	0.72553
1.49193	0.41521	1.49193	0.44155	1.49193	0.4383	1.49193	0.43338	1.49193	0.44882	1.49193	0.422	1.49193	0.4351	1.49193	0.44657	1.49193	0.49858	1.49193	0.58432							1.49193	0.41521	1.49193	0.47958	1.49193	0.49434	1.49193	0.56737	1.49193	0.6454	1.49193	0.67392	1.49193	0.69162	1.49193	0.705	1.49193	0.71651	1.49193	0.72278	1.49193	0.72517	1.49193	0.72693
1.49524	0.41889	1.49524	0.44442	1.49524	0.44083	1.49524	0.4356	1.49524	0.45074	1.49524	0.42382	1.49524	0.43691	1.49524	0.44863	1.49524	0.50129	1.49524	0.58808							1.49524	0.41889	1.49524	0.48273	1.49524	0.49698	1.49524	0.56947	1.49524	0.64758	1.49524	0.6761	1.49524	0.69374	1.49524	0.70708	1.49524	0.71843	1.49524	0.72446	1.49524	0.72677	1.49524	0.72836
1.49856	0.42261	1.49856	0.44731	1.49856	0.44334	1.49856	0.43784	1.49856	0.45268	1.49856	0.42566	1.49856	0.43876	1.49856	0.45072	1.49856	0.50402	1.49856	0.59186							1.49856	0.42261	1.49856	0.48589	1.49856	0.49965	1.49856	0.5716	1.49856	0.64978	1.49856	0.67829	1.49856	0.69589	1.49856	0.70919	1.49856	0.72037	1.49856	0.72617	1.49856	0.72841	1.49856	0.72983
1.50188	0.42635	1.50188	0.4502	1.50188	0.44586	1.50188	0.44009	1.50188	0.45461	1.50188	0.4275	1.50188	0.44062	1.50188	0.45283	1.50188	0.50675	1.50188	0.59565							1.50188	0.42635	1.50188	0.48906	1.50188	0.50235	1.50188	0.57376	1.50188	0.652	1.50188	0.6805	1.50188	0.69806	1.50188	0.71132	1.50188	0.72234	1.50188	0.72794	1.50188	0.73007	1.50188	0.73134
1.5052	0.43011	1.5052	0.45309	1.5052	0.44836	1.5052	0.44237	1.5052	0.45652	1.5052	0.42934	1.5052	0.4425	1.5052	0.45492	1.5052	0.50948	1.5052	0.59942							1.5052	0.43011	1.5052	0.49227	1.5052	0.50507	1.5052	0.57592	1.5052	0.65423	1.5052	0.68271	1.5052	0.70024	1.5052	0.71347	1.5052	0.72434	1.5052	0.72974	1.5052	0.73176	1.5052	0.73289
1.50851	0.43391	1.50851	0.45602	1.50851	0.45087	1.50851	0.44466	1.50851	0.45844	1.50851	0.4312	1.50851	0.44443	1.50851	0.45706	1.50851	0.51223	1.50851	0.6032							1.50851	0.43391	1.50851	0.4955	1.50851	0.50782	1.50851	0.57808	1.50851	0.65646	1.50851	0.68492	1.50851	0.70243	1.50851	0.71563	1.50851	0.72636	1.50851	0.73157	1.50851	0.73349	1.50851	0.73447
1.51183	0.43773	1.51183	0.45897	1.51183	0.45343	1.51183	0.44693	1.51183	0.46035	1.51183	0.43307	1.51183	0.44638	1.51183	0.45919	1.51183	0.51497	1.51183	0.60699							1.51183	0.43773	1.51183	0.49875	1.51183	0.51058	1.51183	0.58024	1.51183	0.6587	1.51183	0.68716	1.51183	0.70464	1.51183	0.71781	1.51183	0.72842	1.51183	0.73343	1.51183	0.73525	1.51183	0.73608
1.51515	0.44158	1.51515	0.46193	1.51515	0.45605	1.51515	0.44918	1.51515	0.46227	1.51515	0.43495	1.51515	0.44834	1.51515	0.46132	1.51515	0.51773	1.51515	0.61079							1.51515	0.44158	1.51515	0.50201	1.51515	0.51336	1.51515	0.58238	1.51515	0.66095	1.51515	0.68944	1.51515	0.70687	1.51515	0.72001	1.51515	0.73051	1.51515	0.73532	1.51515	0.73704	1.51515	0.73772
1.51846	0.4455	1.51846	0.46493	1.51846	0.45866	1.51846	0.45142	1.51846	0.46421	1.51846	0.43683	1.51846	0.45027	1.51846	0.46339	1.51846	0.52047	1.51846	0.61456							1.51846	0.4455	1.51846	0.50533	1.51846	0.51615	1.51846	0.58453	1.51846	0.66322	1.51846	0.69173	1.51846	0.70911	1.51846	0.72223	1.51846	0.73262	1.51846	0.73723	1.51846	0.73886	1.51846	0.73941
1.52178	0.44946	1.52178	0.46799	1.52178	0.46131	1.52178	0.45366	1.52178	0.46618	1.52178	0.43872	1.52178	0.45223	1.52178	0.46546	1.52178	0.52323	1.52178	0.61833							1.52178	0.44946	1.52178	0.50865	1.52178	0.51898	1.52178	0.58669	1.52178	0.66548	1.52178	0.69403	1.52178	0.71137	1.52178	0.72446	1.52178	0.73476	1.52178	0.73916	1.52178	0.74071	1.52178	0.74113
1.5251	0.45347	1.5251	0.4711	1.5251	0.46399	1.5251	0.45593	1.5251	0.46818	1.5251	0.44059	1.5251	0.45418	1.5251	0.46752	1.5251	0.52599	1.5251	0.6221							1.5251	0.45347	1.5251	0.51197	1.5251	0.52181	1.5251	0.58885	1.5251	0.66775	1.5251	0.69634	1.5251	0.71365	1.5251	0.72671	1.5251	0.73692	1.5251	0.74113	1.5251	0.74259	1.5251	0.74288
1.52841	0.45754	1.52841	0.47423	1.52841	0.46667	1.52841	0.45824	1.52841	0.47023	1.52841	0.44247	1.52841	0.45613	1.52841	0.46958	1.52841	0.52877	1.52841	0.62587							1.52841	0.45754	1.52841	0.51534	1.52841	0.52469	1.52841	0.59102	1.52841	0.67003	1.52841	0.69866	1.52841	0.71595	1.52841	0.72898	1.52841	0.7391	1.52841	0.74311	1.52841	0.74451	1.52841	0.74467
1.53173	0.46163	1.53173	0.4774	1.53173	0.46938	1.53173	0.46062	1.53173	0.4723	1.53173	0.44434	1.53173	0.45806	1.53173	0.47164	1.53173	0.53156	1.53173	0.62965							1.53173	0.46163	1.53173	0.51874	1.53173	0.52759	1.53173	0.59323	1.53173	0.67232	1.53173	0.70099	1.53173	0.71827	1.53173	0.73126	1.53173	0.74131	1.53173	0.74513	1.53173	0.74647	1.53173	0.74651
1.53505	0.46575	1.53505	0.48057	1.53505	0.47215	1.53505	0.46303	1.53505	0.47437	1.53505	0.44622	1.53505	0.46002	1.53505	0.47372	1.53505	0.53436	1.53505	0.63346							1.53505	0.46575	1.53505	0.52216	1.53505	0.53051	1.53505	0.59543	1.53505	0.67463	1.53505	0.70332	1.53505	0.7206	1.53505	0.73357	1.53505	0.74355	1.53505	0.74719	1.53505	0.74845	1.53505	0.74837
1.53836	0.46993	1.53836	0.48375	1.53836	0.47497	1.53836	0.46549	1.53836	0.47644	1.53836	0.44811	1.53836	0.46199	1.53836	0.47582	1.53836	0.53715	1.53836	0.63729							1.53836	0.46993	1.53836	0.52563	1.53836	0.53343	1.53836	0.59766	1.53836	0.67695	1.53836	0.70568	1.53836	0.72295	1.53836	0.73589	1.53836	0.7458	1.53836	0.74929	1.53836	0.75047	1.53836	0.75025
1.54168	0.47414	1.54168	0.48694	1.54168	0.47785	1.54168	0.46796	1.54168	0.47852	1.54168	0.45003	1.54168	0.46394	1.54168	0.47794	1.54168	0.53996	1.54168	0.64116							1.54168	0.47414	1.54168	0.52913	1.54168	0.53635	1.54168	0.59991	1.54168	0.67929	1.54168	0.70807	1.54168	0.72533	1.54168	0.73824	1.54168	0.74808	1.54168	0.75142	1.54168	0.75251	1.54168	0.75215
1.545	0.47839	1.545	0.49014	1.545	0.48074	1.545	0.47043	1.545	0.48061	1.545	0.45197	1.545	0.46592	1.545	0.48006	1.545	0.54276	1.545	0.64505							1.545	0.47839	1.545	0.53265	1.545	0.53927	1.545	0.60216	1.545	0.68164	1.545	0.71047	1.545	0.72773	1.545	0.74062	1.545	0.75038	1.545	0.75358	1.545	0.75459	1.545	0.75408
1.54831	0.48266	1.54831	0.49335	1.54831	0.48363	1.54831	0.47293	1.54831	0.48273	1.54831	0.45392	1.54831	0.46787	1.54831	0.48219	1.54831	0.54554	1.54831	0.64893							1.54831	0.48266	1.54831	0.5362	1.54831	0.54222	1.54831	0.60444	1.54831	0.68399	1.54831	0.7129	1.54831	0.73014	1.54831	0.74303	1.54831	0.7527	1.54831	0.75577	1.54831	0.75669	1.54831	0.75604
1.55163	0.48694	1.55163	0.49659	1.55163	0.48653	1.55163	0.47544	1.55163	0.48486	1.55163	0.45587	1.55163	0.46982	1.55163	0.4843	1.55163	0.54832	1.55163	0.65281							1.55163	0.48694	1.55163	0.53978	1.55163	0.54519	1.55163	0.60674	1.55163	0.68636	1.55163	0.71535	1.55163	0.73259	1.55163	0.74543	1.55163	0.75503	1.55163	0.75799	1.55163	0.75883	1.55163	0.75804
1.55495	0.49125	1.55495	0.49989	1.55495	0.48943	1.55495	0.47795	1.55495	0.48702	1.55495	0.45781	1.55495	0.47174	1.55495	0.48639	1.55495	0.5511	1.55495	0.65669							1.55495	0.49125	1.55495	0.54339	1.55495	0.54818	1.55495	0.60907	1.55495	0.68875	1.55495	0.71782	1.55495	0.73505	1.55495	0.74787	1.55495	0.7574	1.55495	0.76024	1.55495	0.761	1.55495	0.76009
1.55826	0.49563	1.55826	0.50323	1.55826	0.49234	1.55826	0.48044	1.55826	0.48919	1.55826	0.45973	1.55826	0.47364	1.55826	0.48848	1.55826	0.55387	1.55826	0.66054							1.55826	0.49563	1.55826	0.54703	1.55826	0.55121	1.55826	0.61142	1.55826	0.69116	1.55826	0.7203	1.55826	0.73753	1.55826	0.75033	1.55826	0.7598	1.55826	0.76253	1.55826	0.76322	1.55826	0.76219
1.56158	0.50005	1.56158	0.50661	1.56158	0.49528	1.56158	0.48292	1.56158	0.49139	1.56158	0.46166	1.56158	0.47559	1.56158	0.4906	1.56158	0.55666	1.56158	0.66441							1.56158	0.50005	1.56158	0.55071	1.56158	0.55424	1.56158	0.6138	1.56158	0.69358	1.56158	0.7228	1.56158	0.74004	1.56158	0.75281	1.56158	0.76223	1.56158	0.76486	1.56158	0.76547	1.56158	0.76433
1.5649	0.50453	1.5649	0.51006	1.5649	0.49824	1.5649	0.48541	1.5649	0.49361	1.5649	0.46361	1.5649	0.47759	1.5649	0.49274	1.5649	0.55949	1.5649	0.66831							1.5649	0.50453	1.5649	0.55441	1.5649	0.55729	1.5649	0.61619	1.5649	0.69602	1.5649	0.72531	1.5649	0.74255	1.5649	0.75531	1.5649	0.76471	1.5649	0.76723	1.5649	0.76775	1.5649	0.76651
1.56821	0.5091	1.56821	0.51353	1.56821	0.50125	1.56821	0.48791	1.56821	0.49585	1.56821	0.46558	1.56821	0.4796	1.56821	0.49491	1.56821	0.56234	1.56821	0.67223							1.56821	0.5091	1.56821	0.55816	1.56821	0.56037	1.56821	0.61858	1.56821	0.69847	1.56821	0.72783	1.56821	0.74507	1.56821	0.75784	1.56821	0.76721	1.56821	0.76962	1.56821	0.77007	1.56821	0.76873
1.57153	0.51374	1.57153	0.51705	1.57153	0.50429	1.57153	0.49043	1.57153	0.49812	1.57153	0.46756	1.57153	0.48162	1.57153	0.4971	1.57153	0.56521	1.57153	0.67619							1.57153	0.51374	1.57153	0.56194	1.57153	0.56351	1.57153	0.62098	1.57153	0.70095	1.57153	0.73035	1.57153	0.74761	1.57153	0.76038	1.57153	0.76974	1.57153	0.77204	1.57153	0.77242	1.57153	0.77098
1.57485	0.51841	1.57485	0.52066	1.57485	0.50738	1.57485	0.49302	1.57485	0.50039	1.57485	0.46955	1.57485	0.48365	1.57485	0.4993	1.57485	0.56809	1.57485	0.68016							1.57485	0.51841	1.57485	0.56578	1.57485	0.56666	1.57485	0.6234	1.57485	0.70343	1.57485	0.73288	1.57485	0.75017	1.57485	0.76294	1.57485	0.77229	1.57485	0.77448	1.57485	0.7748	1.57485	0.77325
1.57817	0.52317	1.57817	0.52433	1.57817	0.51051	1.57817	0.49564	1.57817	0.5026	1.57817	0.47154	1.57817	0.48564	1.57817	0.50147	1.57817	0.571	1.57817	0.68412							1.57817	0.52317	1.57817	0.56968	1.57817	0.56985	1.57817	0.62584	1.57817	0.70593	1.57817	0.73543	1.57817	0.75275	1.57817	0.76552	1.57817	0.77486	1.57817	0.77695	1.57817	0.77721	1.57817	0.77556
1.58148	0.52799	1.58148	0.52804	1.58148	0.51366	1.58148	0.4983	1.58148	0.5048	1.58148	0.47354	1.58148	0.48764	1.58148	0.50364	1.58148	0.57392	1.58148	0.68808							1.58148	0.52799	1.58148	0.57364	1.58148	0.57307	1.58148	0.6283	1.58148	0.70845	1.58148	0.73799	1.58148	0.75534	1.58148	0.76812	1.58148	0.77744	1.58148	0.77945	1.58148	0.77964	1.58148	0.77791
1.5848	0.53286	1.5848	0.53181	1.5848	0.51684	1.5848	0.50099	1.5848	0.50702	1.5848	0.47553	1.5848	0.4897	1.5848	0.50583	1.5848	0.57685	1.5848	0.69205							1.5848	0.53286	1.5848	0.57763	1.5848	0.57632	1.5848	0.6308	1.5848	0.71097	1.5848	0.74057	1.5848	0.75795	1.5848	0.77073	1.5848	0.78004	1.5848	0.78197	1.5848	0.78211	1.5848	0.78028
1.58812	0.53777	1.58812	0.53561	1.58812	0.52006	1.58812	0.50371	1.58812	0.50929	1.58812	0.47752	1.58812	0.49177	1.58812	0.50802	1.58812	0.57979	1.58812	0.69601							1.58812	0.53777	1.58812	0.58166	1.58812	0.57958	1.58812	0.63331	1.58812	0.71351	1.58812	0.74316	1.58812	0.76056	1.58812	0.77337	1.58812	0.78265	1.58812	0.78452	1.58812	0.7846	1.58812	0.78268
1.59143	0.54274	1.59143	0.53942	1.59143	0.52329	1.59143	0.50646	1.59143	0.5116	1.59143	0.47951	1.59143	0.49383	1.59143	0.5102	1.59143	0.58272	1.59143	0.69995							1.59143	0.54274	1.59143	0.5857	1.59143	0.58285	1.59143	0.63583	1.59143	0.71606	1.59143	0.74576	1.59143	0.76319	1.59143	0.77601	1.59143	0.78527	1.59143	0.78709	1.59143	0.78712	1.59143	0.7851
1.59475	0.54775	1.59475	0.54325	1.59475	0.52653	1.59475	0.50922	1.59475	0.51394	1.59475	0.48151	1.59475	0.49592	1.59475	0.51238	1.59475	0.58564	1.59475	0.70391							1.59475	0.54775	1.59475	0.58972	1.59475	0.58612	1.59475	0.63835	1.59475	0.71862	1.59475	0.74839	1.59475	0.76583	1.59475	0.77867	1.59475	0.7879	1.59475	0.78967	1.59475	0.78965	1.59475	0.78754
1.59807	0.55276	1.59807	0.54714	1.59807	0.52977	1.59807	0.51202	1.59807	0.51627	1.59807	0.48351	1.59807	0.49806	1.59807	0.51458	1.59807	0.58858	1.59807	0.70785							1.59807	0.55276	1.59807	0.59373	1.59807	0.58942	1.59807	0.64087	1.59807	0.72117	1.59807	0.75102	1.59807	0.76848	1.59807	0.78132	1.59807	0.79053	1.59807	0.79226	1.59807	0.79219	1.59807	0.79
1.60138	0.5578	1.60138	0.55105	1.60138	0.53302	1.60138	0.51481	1.60138	0.51862	1.60138	0.48552	1.60138	0.5002	1.60138	0.51678	1.60138	0.59151	1.60138	0.71178							1.60138	0.5578	1.60138	0.59776	1.60138	0.59273	1.60138	0.64338	1.60138	0.72372	1.60138	0.75367	1.60138	0.77112	1.60138	0.78397	1.60138	0.79318	1.60138	0.79486	1.60138	0.79475	1.60138	0.79249
1.6047	0.56284	1.6047	0.55499	1.6047	0.53626	1.6047	0.5176	1.6047	0.52092	1.6047	0.48753	1.6047	0.50231	1.6047	0.51896	1.6047	0.5944	1.6047	0.71568							1.6047	0.56284	1.6047	0.6018	1.6047	0.59605	1.6047	0.64591	1.6047	0.72628	1.6047	0.75634	1.6047	0.77377	1.6047	0.78663	1.6047	0.79584	1.6047	0.79749	1.6047	0.79734	1.6047	0.795
1.60802	0.56788	1.60802	0.55891	1.60802	0.53956	1.60802	0.52039	1.60802	0.52322	1.60802	0.48955	1.60802	0.50438	1.60802	0.52116	1.60802	0.59725	1.60802	0.71957							1.60802	0.56788	1.60802	0.60586	1.60802	0.59939	1.60802	0.64844	1.60802	0.72885	1.60802	0.75902	1.60802	0.77641	1.60802	0.7893	1.60802	0.7985	1.60802	0.80012	1.60802	0.79994	1.60802	0.79753
1.61133	0.57296	1.61133	0.56282	1.61133	0.54291	1.61133	0.52322	1.61133	0.52556	1.61133	0.49158	1.61133	0.50642	1.61133	0.52337	1.61133	0.60009	1.61133	0.72347							1.61133	0.57296	1.61133	0.60994	1.61133	0.60277	1.61133	0.65099	1.61133	0.73144	1.61133	0.7617	1.61133	0.77906	1.61133	0.79198	1.61133	0.80118	1.61133	0.80277	1.61133	0.80256	1.61133	0.80007
1.61465	0.57807	1.61465	0.56671	1.61465	0.54633	1.61465	0.52605	1.61465	0.52792	1.61465	0.49363	1.61465	0.50847	1.61465	0.52559	1.61465	0.60292	1.61465	0.72734							1.61465	0.57807	1.61465	0.61405	1.61465	0.60616	1.61465	0.65351	1.61465	0.73405	1.61465	0.76438	1.61465	0.78171	1.61465	0.79468	1.61465	0.80388	1.61465	0.80545	1.61465	0.80521	1.61465	0.80264
1.61797	0.58322	1.61797	0.57062	1.61797	0.54976	1.61797	0.52888	1.61797	0.53032	1.61797	0.49567	1.61797	0.51053	1.61797	0.52777	1.61797	0.60574	1.61797	0.7312							1.61797	0.58322	1.61797	0.61816	1.61797	0.60957	1.61797	0.65605	1.61797	0.73668	1.61797	0.76707	1.61797	0.78438	1.61797	0.79738	1.61797	0.80659	1.61797	0.80815	1.61797	0.80789	1.61797	0.80522
1.62128	0.5884	1.62128	0.57455	1.62128	0.55321	1.62128	0.53174	1.62128	0.53272	1.62128	0.49773	1.62128	0.51258	1.62128	0.52995	1.62128	0.60858	1.62128	0.73507							1.62128	0.5884	1.62128	0.62231	1.62128	0.613	1.62128	0.65858	1.62128	0.73931	1.62128	0.76977	1.62128	0.78706	1.62128	0.80011	1.62128	0.80932	1.62128	0.81086	1.62128	0.81059	1.62128	0.80783
1.6246	0.59361	1.6246	0.57855	1.6246	0.55672	1.6246	0.5346	1.6246	0.53512	1.6246	0.4998	1.6246	0.51466	1.6246	0.53214	1.6246	0.61147	1.6246	0.73894							1.6246	0.59361	1.6246	0.62651	1.6246	0.61644	1.6246	0.66115	1.6246	0.74196	1.6246	0.77248	1.6246	0.78976	1.6246	0.80285	1.6246	0.81208	1.6246	0.81359	1.6246	0.81331	1.6246	0.81046
1.62792	0.59885	1.62792	0.58262	1.62792	0.56028	1.62792	0.53745	1.62792	0.53752	1.62792	0.50188	1.62792	0.51674	1.62792	0.53436	1.62792	0.61437	1.62792	0.7428							1.62792	0.59885	1.62792	0.63073	1.62792	0.6199	1.62792	0.66375	1.62792	0.74461	1.62792	0.77519	1.62792	0.79245	1.62792	0.80559	1.62792	0.81484	1.62792	0.81632	1.62792	0.81605	1.62792	0.81311
1.63124	0.60412	1.63124	0.58675	1.63124	0.5639	1.63124	0.54034	1.63124	0.53994	1.63124	0.50398	1.63124	0.51883	1.63124	0.53656	1.63124	0.61728	1.63124	0.74667							1.63124	0.60412	1.63124	0.635	1.63124	0.62338	1.63124	0.66639	1.63124	0.74726	1.63124	0.7779	1.63124	0.79514	1.63124	0.80833	1.63124	0.81761	1.63124	0.81906	1.63124	0.81879	1.63124	0.81577
1.63455	0.60942	1.63455	0.5909	1.63455	0.56756	1.63455	0.54324	1.63455	0.54234	1.63455	0.50608	1.63455	0.52092	1.63455	0.53874	1.63455	0.62018	1.63455	0.75052							1.63455	0.60942	1.63455	0.63931	1.63455	0.62688	1.63455	0.66905	1.63455	0.74991	1.63455	0.78063	1.63455	0.79785	1.63455	0.81108	1.63455	0.82038	1.63455	0.8218	1.63455	0.82156	1.63455	0.81846
1.63787	0.61476	1.63787	0.59511	1.63787	0.57127	1.63787	0.54618	1.63787	0.54478	1.63787	0.50821	1.63787	0.52302	1.63787	0.54092	1.63787	0.62309	1.63787	0.75438							1.63787	0.61476	1.63787	0.64367	1.63787	0.63041	1.63787	0.67174	1.63787	0.75257	1.63787	0.78336	1.63787	0.80057	1.63787	0.81382	1.63787	0.82317	1.63787	0.82456	1.63787	0.82435	1.63787	0.82116
1.64118	0.62013	1.64118	0.59935	1.64118	0.57503	1.64118	0.54914	1.64118	0.54722	1.64118	0.51034	1.64118	0.52512	1.64118	0.5431	1.64118	0.62601	1.64118	0.75825							1.64118	0.62013	1.64118	0.64804	1.64118	0.63398	1.64118	0.67442	1.64118	0.75523	1.64118	0.78609	1.64118	0.80329	1.64118	0.81656	1.64118	0.82597	1.64118	0.82733	1.64118	0.82715	1.64118	0.82387
1.6445	0.62553	1.6445	0.60362	1.6445	0.57878	1.6445	0.55212	1.6445	0.54963	1.6445	0.51248	1.6445	0.52723	1.6445	0.54528	1.6445	0.62895	1.6445	0.76211							1.6445	0.62553	1.6445	0.65246	1.6445	0.63759	1.6445	0.67709	1.6445	0.75789	1.6445	0.78881	1.6445	0.80602	1.6445	0.8193	1.6445	0.82877	1.6445	0.83011	1.6445	0.82996	1.6445	0.82657
1.64782	0.63096	1.64782	0.60795	1.64782	0.58256	1.64782	0.55513	1.64782	0.55207	1.64782	0.51462	1.64782	0.52932	1.64782	0.54746	1.64782	0.6319	1.64782	0.76596							1.64782	0.63096	1.64782	0.65691	1.64782	0.64123	1.64782	0.67978	1.64782	0.76056	1.64782	0.79154	1.64782	0.80876	1.64782	0.82204	1.64782	0.83157	1.64782	0.83289	1.64782	0.83276	1.64782	0.82927
1.65114	0.63642	1.65114	0.61234	1.65114	0.58639	1.65114	0.55814	1.65114	0.55453	1.65114	0.51676	1.65114	0.53142	1.65114	0.54967	1.65114	0.63486	1.65114	0.76983							1.65114	0.63642	1.65114	0.6614	1.65114	0.64489	1.65114	0.68247	1.65114	0.76324	1.65114	0.79426	1.65114	0.8115	1.65114	0.82481	1.65114	0.83437	1.65114	0.83567	1.65114	0.83557	1.65114	0.83198
1.65445	0.64191	1.65445	0.61674	1.65445	0.5902	1.65445	0.56117	1.65445	0.55696	1.65445	0.51891	1.65445	0.53353	1.65445	0.5519	1.65445	0.63781	1.65445	0.77371							1.65445	0.64191	1.65445	0.66591	1.65445	0.64858	1.65445	0.68519	1.65445	0.76592	1.65445	0.79697	1.65445	0.81424	1.65445	0.82757	1.65445	0.83716	1.65445	0.83845	1.65445	0.83837	1.65445	0.83469
1.65777	0.64746	1.65777	0.6212	1.65777	0.59402	1.65777	0.56423	1.65777	0.5594	1.65777	0.52107	1.65777	0.5357	1.65777	0.55414	1.65777	0.64074	1.65777	0.77757							1.65777	0.64746	1.65777	0.67049	1.65777	0.65229	1.65777	0.68795	1.65777	0.7686	1.65777	0.79969	1.65777	0.81698	1.65777	0.83034	1.65777	0.83994	1.65777	0.84122	1.65777	0.84117	1.65777	0.83741
1.66109	0.65305	1.66109	0.6257	1.66109	0.59787	1.66109	0.56732	1.66109	0.56189	1.66109	0.52326	1.66109	0.53789	1.66109	0.55642	1.66109	0.64369	1.66109	0.78146							1.66109	0.65305	1.66109	0.67511	1.66109	0.65598	1.66109	0.69074	1.66109	0.77131	1.66109	0.80241	1.66109	0.81972	1.66109	0.8331	1.66109	0.84274	1.66109	0.84399	1.66109	0.84396	1.66109	0.84015
1.6644	0.65865	1.6644	0.63023	1.6644	0.60177	1.6644	0.57042	1.6644	0.56443	1.6644	0.52549	1.6644	0.54011	1.6644	0.55876	1.6644	0.64666	1.6644	0.78539							1.6644	0.65865	1.6644	0.67977	1.6644	0.65969	1.6644	0.69354	1.6644	0.77404	1.6644	0.80512	1.6644	0.82246	1.6644	0.83586	1.6644	0.84555	1.6644	0.84676	1.6644	0.84676	1.6644	0.84289
1.66772	0.66427	1.66772	0.63481	1.66772	0.60574	1.66772	0.57358	1.66772	0.56702	1.66772	0.52774	1.66772	0.54235	1.66772	0.5611	1.66772	0.64965	1.66772	0.78931							1.66772	0.66427	1.66772	0.68446	1.66772	0.66344	1.66772	0.69641	1.66772	0.77677	1.66772	0.80784	1.66772	0.8252	1.66772	0.83861	1.66772	0.84836	1.66772	0.84953	1.66772	0.84956	1.66772	0.84563
1.67104	0.66991	1.67104	0.63941	1.67104	0.6098	1.67104	0.57672	1.67104	0.56964	1.67104	0.53001	1.67104	0.54462	1.67104	0.56349	1.67104	0.65268	1.67104	0.79323							1.67104	0.66991	1.67104	0.68914	1.67104	0.66718	1.67104	0.69928	1.67104	0.77951	1.67104	0.81054	1.67104	0.82792	1.67104	0.84136	1.67104	0.85116	1.67104	0.85228	1.67104	0.85236	1.67104	0.84835
1.67435	0.67555	1.67435	0.64404	1.67435	0.61394	1.67435	0.57983	1.67435	0.57227	1.67435	0.53229	1.67435	0.54688	1.67435	0.56587	1.67435	0.65571	1.67435	0.79713							1.67435	0.67555	1.67435	0.69382	1.67435	0.67094	1.67435	0.70216	1.67435	0.78225	1.67435	0.81324	1.67435	0.83063	1.67435	0.84411	1.67435	0.85396	1.67435	0.85505	1.67435	0.85516	1.67435	0.85106
1.67767	0.68125	1.67767	0.64869	1.67767	0.61807	1.67767	0.58293	1.67767	0.57491	1.67767	0.53456	1.67767	0.54911	1.67767	0.56819	1.67767	0.65873	1.67767	0.80097							1.67767	0.68125	1.67767	0.6985	1.67767	0.67473	1.67767	0.70507	1.67767	0.785	1.67767	0.81594	1.67767	0.83334	1.67767	0.84686	1.67767	0.85674	1.67767	0.85782	1.67767	0.85795	1.67767	0.85377
1.68099	0.68697	1.68099	0.65332	1.68099	0.62218	1.68099	0.58602	1.68099	0.57752	1.68099	0.5368	1.68099	0.55129	1.68099	0.57043	1.68099	0.66169	1.68099	0.80472							1.68099	0.68697	1.68099	0.70316	1.68099	0.6785	1.68099	0.70799	1.68099	0.78775	1.68099	0.81864	1.68099	0.83605	1.68099	0.84961	1.68099	0.85949	1.68099	0.8606	1.68099	0.86073	1.68099	0.85648
1.6843	0.69273	1.6843	0.65799	1.6843	0.62633	1.6843	0.58912	1.6843	0.58015	1.6843	0.53905	1.6843	0.55348	1.6843	0.57265	1.6843	0.66463	1.6843	0.80843							1.6843	0.69273	1.6843	0.70782	1.6843	0.68227	1.6843	0.71092	1.6843	0.79049	1.6843	0.82136	1.6843	0.83875	1.6843	0.85236	1.6843	0.86224	1.6843	0.86337	1.6843	0.8635	1.6843	0.85918
1.68762	0.69854	1.68762	0.66265	1.68762	0.63048	1.68762	0.59226	1.68762	0.58279	1.68762	0.54129	1.68762	0.55564	1.68762	0.57485	1.68762	0.66756	1.68762	0.8121							1.68762	0.69854	1.68762	0.7125	1.68762	0.68603	1.68762	0.71386	1.68762	0.79324	1.68762	0.82407	1.68762	0.84144	1.68762	0.85509	1.68762	0.86498	1.68762	0.86614	1.68762	0.86626	1.68762	0.86187
1.69094	0.70438	1.69094	0.66735	1.69094	0.63466	1.69094	0.59545	1.69094	0.58543	1.69094	0.54355	1.69094	0.5578	1.69094	0.57705	1.69094	0.67049	1.69094	0.81577							1.69094	0.70438	1.69094	0.71718	1.69094	0.68982	1.69094	0.71682	1.69094	0.79597	1.69094	0.82679	1.69094	0.8441	1.69094	0.8578	1.69094	0.86769	1.69094	0.86889	1.69094	0.86899	1.69094	0.86456
1.69426	0.71027	1.69426	0.67211	1.69426	0.63889	1.69426	0.59869	1.69426	0.58808	1.69426	0.54582	1.69426	0.55999	1.69426	0.57925	1.69426	0.67342	1.69426	0.81944							1.69426	0.71027	1.69426	0.72189	1.69426	0.69362	1.69426	0.71977	1.69426	0.79871	1.69426	0.82949	1.69426	0.84676	1.69426	0.8605	1.69426	0.87039	1.69426	0.87162	1.69426	0.87169	1.69426	0.86723
1.69757	0.71618	1.69757	0.67688	1.69757	0.64316	1.69757	0.60194	1.69757	0.59073	1.69757	0.54811	1.69757	0.56218	1.69757	0.58148	1.69757	0.67634	1.69757	0.8231							1.69757	0.71618	1.69757	0.72665	1.69757	0.69744	1.69757	0.7227	1.69757	0.80143	1.69757	0.83218	1.69757	0.8494	1.69757	0.86318	1.69757	0.87308	1.69757	0.87433	1.69757	0.87437	1.69757	0.86988
1.70089	0.7221	1.70089	0.68166	1.70089	0.64742	1.70089	0.60522	1.70089	0.59338	1.70089	0.5504	1.70089	0.56436	1.70089	0.5837	1.70089	0.67926	1.70089	0.82675							1.70089	0.7221	1.70089	0.73144	1.70089	0.70128	1.70089	0.72563	1.70089	0.80416	1.70089	0.83486	1.70089	0.85203	1.70089	0.86583	1.70089	0.87574	1.70089	0.87702	1.70089	0.87702	1.70089	0.8725
1.70421	0.72805	1.70421	0.68647	1.70421	0.65168	1.70421	0.60852	1.70421	0.59605	1.70421	0.55269	1.70421	0.56654	1.70421	0.58591	1.70421	0.68217	1.70421	0.8304							1.70421	0.72805	1.70421	0.73624	1.70421	0.70512	1.70421	0.72855	1.70421	0.80688	1.70421	0.83753	1.70421	0.85466	1.70421	0.86847	1.70421	0.87838	1.70421	0.87969	1.70421	0.87965	1.70421	0.8751
1.70752	0.73398	1.70752	0.69133	1.70752	0.65594	1.70752	0.61183	1.70752	0.5988	1.70752	0.55501	1.70752	0.56873	1.70752	0.58814	1.70752	0.68507	1.70752	0.83404							1.70752	0.73398	1.70752	0.74108	1.70752	0.70898	1.70752	0.73149	1.70752	0.80957	1.70752	0.84019	1.70752	0.85728	1.70752	0.87109	1.70752	0.88098	1.70752	0.88232	1.70752	0.88226	1.70752	0.87768
1.71084	0.7399	1.71084	0.69625	1.71084	0.66023	1.71084	0.61515	1.71084	0.60159	1.71084	0.55734	1.71084	0.57094	1.71084	0.59038	1.71084	0.68797	1.71084	0.83767							1.71084	0.7399	1.71084	0.74596	1.71084	0.71284	1.71084	0.73447	1.71084	0.81225	1.71084	0.84283	1.71084	0.85989	1.71084	0.87369	1.71084	0.88354	1.71084	0.88491	1.71084	0.88485	1.71084	0.88021
1.71416	0.74582	1.71416	0.70119	1.71416	0.66453	1.71416	0.61849	1.71416	0.60445	1.71416	0.55968	1.71416	0.57315	1.71416	0.59264	1.71416	0.69086	1.71416	0.84131							1.71416	0.74582	1.71416	0.75085	1.71416	0.71672	1.71416	0.73745	1.71416	0.81491	1.71416	0.84546	1.71416	0.86247	1.71416	0.87626	1.71416	0.88607	1.71416	0.88745	1.71416	0.8874	1.71416	0.88272
1.71747	0.75176	1.71747	0.70617	1.71747	0.66889	1.71747	0.62182	1.71747	0.60735	1.71747	0.56205	1.71747	0.57537	1.71747	0.59493	1.71747	0.69377	1.71747	0.84495							1.71747	0.75176	1.71747	0.75578	1.71747	0.72061	1.71747	0.74044	1.71747	0.81756	1.71747	0.84806	1.71747	0.86502	1.71747	0.8788	1.71747	0.88855	1.71747	0.88996	1.71747	0.88993	1.71747	0.8852
1.72079	0.75771	1.72079	0.71119	1.72079	0.67329	1.72079	0.62515	1.72079	0.61024	1.72079	0.56444	1.72079	0.57763	1.72079	0.59725	1.72079	0.69668	1.72079	0.84859							1.72079	0.75771	1.72079	0.76073	1.72079	0.72451	1.72079	0.74342	1.72079	0.82019	1.72079	0.85063	1.72079	0.86755	1.72079	0.88131	1.72079	0.89099	1.72079	0.89243	1.72079	0.89243	1.72079	0.88765
1.72411	0.7637	1.72411	0.71625	1.72411	0.67771	1.72411	0.6285	1.72411	0.61311	1.72411	0.56684	1.72411	0.57987	1.72411	0.59954	1.72411	0.69957	1.72411	0.85219							1.72411	0.7637	1.72411	0.76567	1.72411	0.72844	1.72411	0.7464	1.72411	0.82282	1.72411	0.85318	1.72411	0.87006	1.72411	0.8838	1.72411	0.89341	1.72411	0.89487	1.72411	0.89491	1.72411	0.89006
1.72742	0.76973	1.72742	0.72129	1.72742	0.68217	1.72742	0.63187	1.72742	0.61596	1.72742	0.56925	1.72742	0.58215	1.72742	0.60183	1.72742	0.70245	1.72742	0.85577							1.72742	0.76973	1.72742	0.77063	1.72742	0.73239	1.72742	0.74939	1.72742	0.82545	1.72742	0.85572	1.72742	0.87256	1.72742	0.88626	1.72742	0.89582	1.72742	0.89729	1.72742	0.89736	1.72742	0.89245
1.73074	0.77579	1.73074	0.72635	1.73074	0.68664	1.73074	0.63528	1.73074	0.61878	1.73074	0.57167	1.73074	0.58445	1.73074	0.60413	1.73074	0.70532	1.73074	0.85932							1.73074	0.77579	1.73074	0.77557	1.73074	0.73636	1.73074	0.75238	1.73074	0.82808	1.73074	0.85826	1.73074	0.87505	1.73074	0.8887	1.73074	0.89822	1.73074	0.89969	1.73074	0.89976	1.73074	0.89481
1.73406	0.78185	1.73406	0.73142	1.73406	0.6911	1.73406	0.63871	1.73406	0.62166	1.73406	0.5741	1.73406	0.58675	1.73406	0.60646	1.73406	0.70818	1.73406	0.86284							1.73406	0.78185	1.73406	0.78051	1.73406	0.74032	1.73406	0.75539	1.73406	0.83072	1.73406	0.86081	1.73406	0.87752	1.73406	0.89112	1.73406	0.9006	1.73406	0.90207	1.73406	0.90215	1.73406	0.89714
1.73737	0.78791	1.73737	0.73649	1.73737	0.69558	1.73737	0.64219	1.73737	0.6246	1.73737	0.57655	1.73737	0.58903	1.73737	0.6088	1.73737	0.71105	1.73737	0.86633							1.73737	0.78791	1.73737	0.78548	1.73737	0.74431	1.73737	0.75845	1.73737	0.83337	1.73737	0.86333	1.73737	0.87998	1.73737	0.89351	1.73737	0.90295	1.73737	0.9044	1.73737	0.9045	1.73737	0.89943
1.74069	0.79397	1.74069	0.74157	1.74069	0.70006	1.74069	0.64567	1.74069	0.62756	1.74069	0.57901	1.74069	0.59127	1.74069	0.61112	1.74069	0.71393	1.74069	0.8698							1.74069	0.79397	1.74069	0.79047	1.74069	0.74831	1.74069	0.76154	1.74069	0.836	1.74069	0.86585	1.74069	0.88241	1.74069	0.89587	1.74069	0.90527	1.74069	0.9067	1.74069	0.9068	1.74069	0.90169
1.74401	0.8	1.74401	0.74668	1.74401	0.70458	1.74401	0.64917	1.74401	0.63054	1.74401	0.58148	1.74401	0.59352	1.74401	0.6134	1.74401	0.71681	1.74401	0.87329							1.74401	0.8	1.74401	0.79546	1.74401	0.75233	1.74401	0.76467	1.74401	0.83866	1.74401	0.86837	1.74401	0.88485	1.74401	0.89823	1.74401	0.90758	1.74401	0.90899	1.74401	0.90907	1.74401	0.90391
1.74732	0.80603	1.74732	0.75183	1.74732	0.70914	1.74732	0.65269	1.74732	0.63353	1.74732	0.58395	1.74732	0.59574	1.74732	0.61567	1.74732	0.7197	1.74732	0.87676							1.74732	0.80603	1.74732	0.80049	1.74732	0.75635	1.74732	0.76781	1.74732	0.84133	1.74732	0.87087	1.74732	0.88728	1.74732	0.90056	1.74732	0.90988	1.74732	0.91125	1.74732	0.91132	1.74732	0.9061
1.75064	0.81204	1.75064	0.75703	1.75064	0.71374	1.75064	0.65626	1.75064	0.63651	1.75064	0.58643	1.75064	0.59795	1.75064	0.61792	1.75064	0.72261	1.75064	0.8802							1.75064	0.81204	1.75064	0.80552	1.75064	0.76037	1.75064	0.77096	1.75064	0.84398	1.75064	0.87336	1.75064	0.88971	1.75064	0.90287	1.75064	0.91213	1.75064	0.91346	1.75064	0.91353	1.75064	0.90825
1.75396	0.81805	1.75396	0.76223	1.75396	0.71833	1.75396	0.65984	1.75396	0.6395	1.75396	0.58893	1.75396	0.60019	1.75396	0.62017	1.75396	0.72553	1.75396	0.88363							1.75396	0.81805	1.75396	0.81056	1.75396	0.76438	1.75396	0.77408	1.75396	0.84663	1.75396	0.87584	1.75396	0.89211	1.75396	0.90515	1.75396	0.91436	1.75396	0.91565	1.75396	0.9157	1.75396	0.91037
1.75727	0.82409	1.75727	0.76744	1.75727	0.72294	1.75727	0.66347	1.75727	0.64251	1.75727	0.59142	1.75727	0.60242	1.75727	0.62239	1.75727	0.72845	1.75727	0.88704							1.75727	0.82409	1.75727	0.81565	1.75727	0.76839	1.75727	0.77716	1.75727	0.84926	1.75727	0.87829	1.75727	0.89449	1.75727	0.9074	1.75727	0.91654	1.75727	0.91781	1.75727	0.91782	1.75727	0.91245
1.76059	0.83011	1.76059	0.77271	1.76059	0.72755	1.76059	0.66712	1.76059	0.64553	1.76059	0.59393	1.76059	0.60465	1.76059	0.62462	1.76059	0.73137	1.76059	0.89042							1.76059	0.83011	1.76059	0.82071	1.76059	0.77241	1.76059	0.78017	1.76059	0.85185	1.76059	0.88069	1.76059	0.89681	1.76059	0.9096	1.76059	0.91865	1.76059	0.91989	1.76059	0.91987	1.76059	0.91445
1.76391	0.83611	1.76391	0.77802	1.76391	0.73218	1.76391	0.67076	1.76391	0.64857	1.76391	0.59644	1.76391	0.60689	1.76391	0.62687	1.76391	0.73428	1.76391	0.89377							1.76391	0.83611	1.76391	0.82576	1.76391	0.77643	1.76391	0.78315	1.76391	0.85438	1.76391	0.88302	1.76391	0.89906	1.76391	0.91173	1.76391	0.92068	1.76391	0.92187	1.76391	0.92183	1.76391	0.91636
1.76723	0.84208	1.76723	0.78332	1.76723	0.73681	1.76723	0.67443	1.76723	0.65165	1.76723	0.59894	1.76723	0.60915	1.76723	0.62913	1.76723	0.73715	1.76723	0.89711							1.76723	0.84208	1.76723	0.83084	1.76723	0.78048	1.76723	0.78612	1.76723	0.85688	1.76723	0.88533	1.76723	0.90126	1.76723	0.91384	1.76723	0.92266	1.76723	0.92382	1.76723	0.92373	1.76723	0.91822
1.77054	0.84803	1.77054	0.78865	1.77054	0.74145	1.77054	0.6781	1.77054	0.65473	1.77054	0.60146	1.77054	0.61144	1.77054	0.63141	1.77054	0.74004	1.77054	0.90046							1.77054	0.84803	1.77054	0.83592	1.77054	0.78453	1.77054	0.78907	1.77054	0.85932	1.77054	0.88759	1.77054	0.9034	1.77054	0.91588	1.77054	0.92457	1.77054	0.92568	1.77054	0.92555	1.77054	0.91999
1.77386	0.85395	1.77386	0.79402	1.77386	0.74606	1.77386	0.68176	1.77386	0.65788	1.77386	0.60401	1.77386	0.61378	1.77386	0.63373	1.77386	0.74291	1.77386	0.90379							1.77386	0.85395	1.77386	0.84099	1.77386	0.78858	1.77386	0.79202	1.77386	0.86173	1.77386	0.88981	1.77386	0.9055	1.77386	0.91788	1.77386	0.92642	1.77386	0.92747	1.77386	0.92732	1.77386	0.92169
1.77717	0.85985	1.77717	0.79938	1.77717	0.75068	1.77717	0.6854	1.77717	0.66103	1.77717	0.60658	1.77717	0.61615	1.77717	0.63607	1.77717	0.74578	1.77717	0.90712							1.77717	0.85985	1.77717	0.84608	1.77717	0.79262	1.77717	0.79497	1.77717	0.86412	1.77717	0.89201	1.77717	0.90756	1.77717	0.91982	1.77717	0.92823	1.77717	0.92919	1.77717	0.92903	1.77717	0.92334
1.78049	0.86579	1.78049	0.80473	1.78049	0.75532	1.78049	0.68906	1.78049	0.6642	1.78049	0.60917	1.78049	0.61854	1.78049	0.6384	1.78049	0.74865	1.78049	0.91044							1.78049	0.86579	1.78049	0.8512	1.78049	0.79667	1.78049	0.79791	1.78049	0.86648	1.78049	0.89418	1.78049	0.90959	1.78049	0.92171	1.78049	0.92998	1.78049	0.93086	1.78049	0.9307	1.78049	0.92492
1.78381	0.87174	1.78381	0.81008	1.78381	0.75997	1.78381	0.69271	1.78381	0.66739	1.78381	0.61178	1.78381	0.62093	1.78381	0.64072	1.78381	0.7515	1.78381	0.91373							1.78381	0.87174	1.78381	0.85628	1.78381	0.80069	1.78381	0.80082	1.78381	0.86883	1.78381	0.89632	1.78381	0.91158	1.78381	0.92356	1.78381	0.93168	1.78381	0.93245	1.78381	0.9323	1.78381	0.92645
1.78713	0.87768	1.78713	0.81549	1.78713	0.7647	1.78713	0.69634	1.78713	0.67056	1.78713	0.61441	1.78713	0.62333	1.78713	0.64307	1.78713	0.75437	1.78713	0.91698							1.78713	0.87768	1.78713	0.86134	1.78713	0.80472	1.78713	0.80369	1.78713	0.87117	1.78713	0.89842	1.78713	0.91353	1.78713	0.92536	1.78713	0.93333	1.78713	0.93399	1.78713	0.93382	1.78713	0.92792
1.79044	0.88362	1.79044	0.82089	1.79044	0.76944	1.79044	0.69997	1.79044	0.67377	1.79044	0.61702	1.79044	0.62571	1.79044	0.64537	1.79044	0.75722	1.79044	0.9202							1.79044	0.88362	1.79044	0.86639	1.79044	0.80875	1.79044	0.80652	1.79044	0.87349	1.79044	0.90049	1.79044	0.91544	1.79044	0.92711	1.79044	0.93493	1.79044	0.93548	1.79044	0.93528	1.79044	0.92933
1.79376	0.88954	1.79376	0.82632	1.79376	0.77421	1.79376	0.7036	1.79376	0.67698	1.79376	0.61963	1.79376	0.62808	1.79376	0.64765	1.79376	0.76005	1.79376	0.9234							1.79376	0.88954	1.79376	0.87145	1.79376	0.81279	1.79376	0.80935	1.79376	0.8758	1.79376	0.90255	1.79376	0.91733	1.79376	0.92883	1.79376	0.93647	1.79376	0.93694	1.79376	0.93669	1.79376	0.9307
1.79708	0.89545	1.79708	0.83175	1.79708	0.77898	1.79708	0.70723	1.79708	0.68019	1.79708	0.62224	1.79708	0.63045	1.79708	0.64994	1.79708	0.76288	1.79708	0.92658							1.79708	0.89545	1.79708	0.87647	1.79708	0.81683	1.79708	0.81221	1.79708	0.87812	1.79708	0.90459	1.79708	0.91919	1.79708	0.93054	1.79708	0.93798	1.79708	0.93838	1.79708	0.93805	1.79708	0.93202
1.80039	0.90133	1.80039	0.83716	1.80039	0.78377	1.80039	0.71087	1.80039	0.68335	1.80039	0.62484	1.80039	0.6328	1.80039	0.65227	1.80039	0.76571	1.80039	0.92976							1.80039	0.90133	1.80039	0.88153	1.80039	0.82086	1.80039	0.81509	1.80039	0.88042	1.80039	0.90659	1.80039	0.92101	1.80039	0.93221	1.80039	0.93944	1.80039	0.93976	1.80039	0.93935	1.80039	0.93328
1.80371	0.90722	1.80371	0.84251	1.80371	0.78854	1.80371	0.71454	1.80371	0.68651	1.80371	0.62743	1.80371	0.63511	1.80371	0.65456	1.80371	0.76849	1.80371	0.93291							1.80371	0.90722	1.80371	0.8866	1.80371	0.82489	1.80371	0.81798	1.80371	0.88272	1.80371	0.90858	1.80371	0.92279	1.80371	0.93386	1.80371	0.94085	1.80371	0.94109	1.80371	0.94061	1.80371	0.93449
1.80703	0.91309	1.80703	0.84785	1.80703	0.79331	1.80703	0.71821	1.80703	0.68967	1.80703	0.63003	1.80703	0.63742	1.80703	0.65681	1.80703	0.77124	1.80703	0.93604							1.80703	0.91309	1.80703	0.89169	1.80703	0.82892	1.80703	0.82087	1.80703	0.885	1.80703	0.91054	1.80703	0.92454	1.80703	0.93545	1.80703	0.94223	1.80703	0.94238	1.80703	0.94181	1.80703	0.93565
1.81034	0.91894	1.81034	0.85317	1.81034	0.79805	1.81034	0.72188	1.81034	0.69286	1.81034	0.63264	1.81034	0.63974	1.81034	0.65908	1.81034	0.77399	1.81034	0.93915							1.81034	0.91894	1.81034	0.89679	1.81034	0.83291	1.81034	0.82376	1.81034	0.88726	1.81034	0.91246	1.81034	0.92626	1.81034	0.937	1.81034	0.94357	1.81034	0.94362	1.81034	0.94296	1.81034	0.93674
1.81366	0.92477	1.81366	0.85846	1.81366	0.80276	1.81366	0.72557	1.81366	0.69608	1.81366	0.63527	1.81366	0.64209	1.81366	0.66135	1.81366	0.77674	1.81366	0.94223							1.81366	0.92477	1.81366	0.90184	1.81366	0.83688	1.81366	0.82665	1.81366	0.88948	1.81366	0.91435	1.81366	0.92795	1.81366	0.9385	1.81366	0.94487	1.81366	0.94479	1.81366	0.94404	1.81366	0.93777
1.81698	0.93057	1.81698	0.86374	1.81698	0.80746	1.81698	0.72927	1.81698	0.69934	1.81698	0.6379	1.81698	0.64445	1.81698	0.6636	1.81698	0.77948	1.81698	0.94528							1.81698	0.93057	1.81698	0.90688	1.81698	0.84082	1.81698	0.82949	1.81698	0.89167	1.81698	0.91621	1.81698	0.9296	1.81698	0.93994	1.81698	0.94612	1.81698	0.94589	1.81698	0.94505	1.81698	0.93874
1.82029	0.93636	1.82029	0.86906	1.82029	0.8122	1.82029	0.73297	1.82029	0.70259	1.82029	0.64055	1.82029	0.64683	1.82029	0.66585	1.82029	0.78225	1.82029	0.94833							1.82029	0.93636	1.82029	0.91191	1.82029	0.84477	1.82029	0.83233	1.82029	0.89382	1.82029	0.91806	1.82029	0.93124	1.82029	0.94134	1.82029	0.94733	1.82029	0.94692	1.82029	0.946	1.82029	0.93963
1.82361	0.94213	1.82361	0.87439	1.82361	0.81695	1.82361	0.73667	1.82361	0.70582	1.82361	0.64321	1.82361	0.64924	1.82361	0.66811	1.82361	0.78503	1.82361	0.95137							1.82361	0.94213	1.82361	0.91692	1.82361	0.8487	1.82361	0.83518	1.82361	0.89594	1.82361	0.91988	1.82361	0.93284	1.82361	0.9427	1.82361	0.94848	1.82361	0.94789	1.82361	0.94686	1.82361	0.94045
1.82693	0.94789	1.82693	0.87969	1.82693	0.8217	1.82693	0.74035	1.82693	0.709	1.82693	0.6459	1.82693	0.65161	1.82693	0.67036	1.82693	0.78779	1.82693	0.95438							1.82693	0.94789	1.82693	0.92193	1.82693	0.85263	1.82693	0.838	1.82693	0.89804	1.82693	0.92167	1.82693	0.93439	1.82693	0.944	1.82693	0.94956	1.82693	0.94878	1.82693	0.94766	1.82693	0.9412
1.83024	0.95363	1.83024	0.88497	1.83024	0.82649	1.83024	0.74402	1.83024	0.71218	1.83024	0.64859	1.83024	0.65393	1.83024	0.67258	1.83024	0.79054	1.83024	0.95735							1.83024	0.95363	1.83024	0.92693	1.83024	0.85657	1.83024	0.84082	1.83024	0.9001	1.83024	0.92343	1.83024	0.9359	1.83024	0.94525	1.83024	0.95058	1.83024	0.94962	1.83024	0.94839	1.83024	0.94187
1.83356	0.95934	1.83356	0.89023	1.83356	0.83128	1.83356	0.74764	1.83356	0.71533	1.83356	0.65127	1.83356	0.65622	1.83356	0.67476	1.83356	0.79325	1.83356	0.96027							1.83356	0.95934	1.83356	0.93191	1.83356	0.8605	1.83356	0.84365	1.83356	0.90215	1.83356	0.92517	1.83356	0.93737	1.83356	0.94647	1.83356	0.95154	1.83356	0.95041	1.83356	0.94906	1.83356	0.94249
1.83688	0.96501	1.83688	0.89548	1.83688	0.83605	1.83688	0.75127	1.83688	0.71851	1.83688	0.65394	1.83688	0.65846	1.83688	0.67694	1.83688	0.79594	1.83688	0.96314							1.83688	0.96501	1.83688	0.93688	1.83688	0.8644	1.83688	0.84645	1.83688	0.90417	1.83688	0.92688	1.83688	0.93879	1.83688	0.94763	1.83688	0.95244	1.83688	0.95114	1.83688	0.94966	1.83688	0.94305
1.8402	0.97062	1.8402	0.90073	1.8402	0.84081	1.8402	0.75489	1.8402	0.72175	1.8402	0.65662	1.8402	0.66066	1.8402	0.67916	1.8402	0.79861	1.8402	0.96602							1.8402	0.97062	1.8402	0.94183	1.8402	0.86828	1.8402	0.84922	1.8402	0.90616	1.8402	0.92855	1.8402	0.94013	1.8402	0.94873	1.8402	0.95327	1.8402	0.95179	1.8402	0.95019	1.8402	0.94354
1.84351	0.97619	1.84351	0.90601	1.84351	0.8456	1.84351	0.75851	1.84351	0.725	1.84351	0.65932	1.84351	0.66287	1.84351	0.6814	1.84351	0.80129	1.84351	0.9689							1.84351	0.97619	1.84351	0.9468	1.84351	0.87214	1.84351	0.85198	1.84351	0.90813	1.84351	0.93018	1.84351	0.94143	1.84351	0.94978	1.84351	0.95404	1.84351	0.95238	1.84351	0.95066	1.84351	0.94398
1.84683	0.98175	1.84683	0.91124	1.84683	0.85035	1.84683	0.76211	1.84683	0.7282	1.84683	0.66202	1.84683	0.66509	1.84683	0.68365	1.84683	0.80396	1.84683	0.97175							1.84683	0.98175	1.84683	0.95176	1.84683	0.87598	1.84683	0.85471	1.84683	0.91008	1.84683	0.93177	1.84683	0.94271	1.84683	0.95079	1.84683	0.95478	1.84683	0.9529	1.84683	0.95107	1.84683	0.94437
1.85015	0.98727	1.85015	0.91646	1.85015	0.85509	1.85015	0.76572	1.85015	0.73143	1.85015	0.66471	1.85015	0.66728	1.85015	0.68587	1.85015	0.80661	1.85015	0.97456							1.85015	0.98727	1.85015	0.95669	1.85015	0.87981	1.85015	0.85739	1.85015	0.912	1.85015	0.93332	1.85015	0.94393	1.85015	0.95176	1.85015	0.95545	1.85015	0.95334	1.85015	0.95141	1.85015	0.94467
1.85346	0.99277	1.85346	0.92166	1.85346	0.85981	1.85346	0.76934	1.85346	0.73464	1.85346	0.6674	1.85346	0.66946	1.85346	0.68805	1.85346	0.80924	1.85346	0.97736							1.85346	0.99277	1.85346	0.96157	1.85346	0.88364	1.85346	0.86009	1.85346	0.91388	1.85346	0.93483	1.85346	0.94513	1.85346	0.95267	1.85346	0.95605	1.85346	0.95372	1.85346	0.95168	1.85346	0.94491
1.85678	0.99821	1.85678	0.92683	1.85678	0.86451	1.85678	0.77295	1.85678	0.7378	1.85678	0.67007	1.85678	0.67165	1.85678	0.69018	1.85678	0.81186	1.85678	0.9801							1.85678	0.99821	1.85678	0.96642	1.85678	0.88745	1.85678	0.86277	1.85678	0.91574	1.85678	0.93631	1.85678	0.9463	1.85678	0.95353	1.85678	0.95659	1.85678	0.95406	1.85678	0.95189	1.85678	0.94506
1.8601	1.00362	1.8601	0.93195	1.8601	0.86919	1.8601	0.77657	1.8601	0.74096	1.8601	0.67271	1.8601	0.67384	1.8601	0.69228	1.8601	0.81447	1.8601	0.98278							1.8601	1.00362	1.8601	0.97122	1.8601	0.89122	1.8601	0.86544	1.8601	0.91756	1.8601	0.93777	1.8601	0.94745	1.8601	0.95436	1.8601	0.95707	1.8601	0.95434	1.8601	0.95205	1.8601	0.94515
1.86341	1.00897	1.86341	0.9371	1.86341	0.87385	1.86341	0.78019	1.86341	0.74416	1.86341	0.67533	1.86341	0.67605	1.86341	0.69435	1.86341	0.81708	1.86341	0.98545							1.86341	1.00897	1.86341	0.97598	1.86341	0.89497	1.86341	0.86811	1.86341	0.91937	1.86341	0.9392	1.86341	0.94857	1.86341	0.95515	1.86341	0.9575	1.86341	0.95458	1.86341	0.95214	1.86341	0.94517
1.86673	1.01427	1.86673	0.94223	1.86673	0.8785	1.86673	0.7838	1.86673	0.74733	1.86673	0.67795	1.86673	0.67822	1.86673	0.69641	1.86673	0.81965	1.86673	0.98812							1.86673	1.01427	1.86673	0.98069	1.86673	0.89871	1.86673	0.87078	1.86673	0.92115	1.86673	0.94058	1.86673	0.94964	1.86673	0.95589	1.86673	0.95789	1.86673	0.95477	1.86673	0.95217	1.86673	0.94513
1.87005	1.01954	1.87005	0.94729	1.87005	0.88312	1.87005	0.78742	1.87005	0.75052	1.87005	0.68056	1.87005	0.68039	1.87005	0.69844	1.87005	0.8222	1.87005	0.99077							1.87005	1.01954	1.87005	0.98538	1.87005	0.9024	1.87005	0.87343	1.87005	0.92292	1.87005	0.94194	1.87005	0.95068	1.87005	0.9566	1.87005	0.95825	1.87005	0.9549	1.87005	0.95214	1.87005	0.94504
1.87336	1.02478	1.87336	0.95232	1.87336	0.8877	1.87336	0.79104	1.87336	0.75371	1.87336	0.68318	1.87336	0.68251	1.87336	0.70046	1.87336	0.82471	1.87336	0.9934							1.87336	1.02478	1.87336	0.99003	1.87336	0.90606	1.87336	0.8761	1.87336	0.92468	1.87336	0.94326	1.87336	0.95168	1.87336	0.95728	1.87336	0.95858	1.87336	0.95499	1.87336	0.95205	1.87336	0.94489
1.87668	1.02996	1.87668	0.95734	1.87668	0.89224	1.87668	0.79463	1.87668	0.7569	1.87668	0.68582	1.87668	0.68465	1.87668	0.7025	1.87668	0.82722	1.87668	0.99604							1.87668	1.02996	1.87668	0.99462	1.87668	0.90972	1.87668	0.87874	1.87668	0.92641	1.87668	0.94454	1.87668	0.95264	1.87668	0.95792	1.87668	0.95886	1.87668	0.955	1.87668	0.9519	1.87668	0.94469
1.88	1.03508	1.88	0.96231	1.88	0.89673	1.88	0.79818	1.88	0.76008	1.88	0.68846	1.88	0.68682	1.88	0.70455	1.88	0.82974	1.88	0.99867							1.88	1.03508	1.88	0.99917	1.88	0.91333	1.88	0.88135	1.88	0.92811	1.88	0.94577	1.88	0.95355	1.88	0.9585	1.88	0.95909	1.88	0.95494	1.88	0.95168	1.88	0.94441
1.88331	1.04018	1.88331	0.96731	1.88331	0.90121	1.88331	0.80169	1.88331	0.76323	1.88331	0.6911	1.88331	0.68898	1.88331	0.70657	1.88331	0.83225	1.88331	1.00125							1.88331	1.04018	1.88331	1.00368	1.88331	0.91688	1.88331	0.88392	1.88331	0.92978	1.88331	0.94697	1.88331	0.95442	1.88331	0.95903	1.88331	0.95927	1.88331	0.95483	1.88331	0.95139	1.88331	0.9441
1.88663	1.04524	1.88663	0.97228	1.88663	0.90567	1.88663	0.80518	1.88663	0.76637	1.88663	0.69375	1.88663	0.69112	1.88663	0.70861	1.88663	0.83478	1.88663	1.00382							1.88663	1.04524	1.88663	1.00817	1.88663	0.92041	1.88663	0.88645	1.88663	0.93141	1.88663	0.94813	1.88663	0.95522	1.88663	0.9595	1.88663	0.95937	1.88663	0.95466	1.88663	0.95103	1.88663	0.94372
1.88995	1.05026	1.88995	0.97721	1.88995	0.91006	1.88995	0.80866	1.88995	0.7695	1.88995	0.69638	1.88995	0.69324	1.88995	0.71063	1.88995	0.83731	1.88995	1.00637							1.88995	1.05026	1.88995	1.01259	1.88995	0.9239	1.88995	0.88892	1.88995	0.933	1.88995	0.94924	1.88995	0.95597	1.88995	0.95991	1.88995	0.95941	1.88995	0.95443	1.88995	0.95061	1.88995	0.94327
1.89327	1.05522	1.89327	0.98212	1.89327	0.91441	1.89327	0.81211	1.89327	0.77264	1.89327	0.69901	1.89327	0.69537	1.89327	0.71264	1.89327	0.83979	1.89327	1.00886							1.89327	1.05522	1.89327	1.01699	1.89327	0.92736	1.89327	0.89136	1.89327	0.93455	1.89327	0.95033	1.89327	0.95668	1.89327	0.96027	1.89327	0.95939	1.89327	0.95414	1.89327	0.95012	1.89327	0.94278
1.89658	1.06016	1.89658	0.98701	1.89658	0.91873	1.89658	0.81557	1.89658	0.77573	1.89658	0.70161	1.89658	0.69745	1.89658	0.71463	1.89658	0.84224	1.89658	1.01133							1.89658	1.06016	1.89658	1.02138	1.89658	0.93082	1.89658	0.8938	1.89658	0.93604	1.89658	0.9514	1.89658	0.95735	1.89658	0.96058	1.89658	0.9593	1.89658	0.95379	1.89658	0.94957	1.89658	0.94222
1.8999	1.06504	1.8999	0.99182	1.8999	0.923	1.8999	0.81901	1.8999	0.77884	1.8999	0.70421	1.8999	0.69954	1.8999	0.71662	1.8999	0.84466	1.8999	1.0138							1.8999	1.06504	1.8999	1.02571	1.8999	0.93426	1.8999	0.89617	1.8999	0.9375	1.8999	0.95243	1.8999	0.95799	1.8999	0.96083	1.8999	0.95915	1.8999	0.9534	1.8999	0.94898	1.8999	0.9416
1.90322	1.06985	1.90322	0.99666	1.90322	0.92726	1.90322	0.82245	1.90322	0.78194	1.90322	0.7068	1.90322	0.70165	1.90322	0.71861	1.90322	0.84704	1.90322	1.01624							1.90322	1.06985	1.90322	1.03	1.90322	0.93767	1.90322	0.89852	1.90322	0.93892	1.90322	0.95342	1.90322	0.95858	1.90322	0.96106	1.90322	0.95896	1.90322	0.95295	1.90322	0.94834	1.90322	0.94093
1.90653	1.07461	1.90653	1.0015	1.90653	0.9315	1.90653	0.82585	1.90653	0.78498	1.90653	0.70937	1.90653	0.70373	1.90653	0.72058	1.90653	0.8494	1.90653	1.01863							1.90653	1.07461	1.90653	1.03424	1.90653	0.94105	1.90653	0.90085	1.90653	0.94031	1.90653	0.95438	1.90653	0.95912	1.90653	0.96126	1.90653	0.95873	1.90653	0.95246	1.90653	0.94766	1.90653	0.94019
1.90985	1.07932	1.90985	1.00626	1.90985	0.93571	1.90985	0.82923	1.90985	0.78802	1.90985	0.71193	1.90985	0.7058	1.90985	0.72254	1.90985	0.85177	1.90985	1.021							1.90985	1.07932	1.90985	1.03844	1.90985	0.94439	1.90985	0.90315	1.90985	0.94166	1.90985	0.95527	1.90985	0.95963	1.90985	0.9614	1.90985	0.95845	1.90985	0.95191	1.90985	0.94693	1.90985	0.93939
1.91317	1.08396	1.91317	1.01092	1.91317	0.9399	1.91317	0.83261	1.91317	0.79106	1.91317	0.71449	1.91317	0.70785	1.91317	0.72447	1.91317	0.85412	1.91317	1.02334							1.91317	1.08396	1.91317	1.04258	1.91317	0.9477	1.91317	0.90542	1.91317	0.94297	1.91317	0.95612	1.91317	0.96008	1.91317	0.96149	1.91317	0.95813	1.91317	0.9513	1.91317	0.94614	1.91317	0.93853
1.91648	1.08851	1.91648	1.01554	1.91648	0.94409	1.91648	0.83598	1.91648	0.7941	1.91648	0.71703	1.91648	0.70988	1.91648	0.72639	1.91648	0.85648	1.91648	1.02565							1.91648	1.08851	1.91648	1.04668	1.91648	0.95095	1.91648	0.90766	1.91648	0.94424	1.91648	0.95691	1.91648	0.96048	1.91648	0.96153	1.91648	0.95775	1.91648	0.95061	1.91648	0.94527	1.91648	0.93761
1.9198	1.09299	1.9198	1.0201	1.9198	0.94826	1.9198	0.83931	1.9198	0.79707	1.9198	0.71956	1.9198	0.71188	1.9198	0.72829	1.9198	0.85882	1.9198	1.02794							1.9198	1.09299	1.9198	1.05076	1.9198	0.95416	1.9198	0.90986	1.9198	0.94547	1.9198	0.95766	1.9198	0.96087	1.9198	0.96154	1.9198	0.95732	1.9198	0.94985	1.9198	0.94435	1.9198	0.93665
1.92312	1.09743	1.92312	1.02461	1.92312	0.95242	1.92312	0.84261	1.92312	0.80002	1.92312	0.72209	1.92312	0.7138	1.92312	0.73016	1.92312	0.86115	1.92312	1.03017							1.92312	1.09743	1.92312	1.0548	1.92312	0.95734	1.92312	0.91199	1.92312	0.94669	1.92312	0.95838	1.92312	0.96123	1.92312	0.9615	1.92312	0.95684	1.92312	0.94904	1.92312	0.94339	1.92312	0.93564
1.92643	1.10182	1.92643	1.02907	1.92643	0.95656	1.92643	0.8459	1.92643	0.80295	1.92643	0.72459	1.92643	0.71568	1.92643	0.73201	1.92643	0.86343	1.92643	1.03237							1.92643	1.10182	1.92643	1.05878	1.92643	0.96048	1.92643	0.91407	1.92643	0.94789	1.92643	0.95909	1.92643	0.96155	1.92643	0.96143	1.92643	0.95633	1.92643	0.94821	1.92643	0.94238	1.92643	0.9346
1.92975	1.10614	1.92975	1.0335	1.92975	0.96068	1.92975	0.84912	1.92975	0.80586	1.92975	0.72709	1.92975	0.71756	1.92975	0.73388	1.92975	0.8657	1.92975	1.03454							1.92975	1.10614	1.92975	1.06272	1.92975	0.96357	1.92975	0.9161	1.92975	0.94906	1.92975	0.95975	1.92975	0.96184	1.92975	0.96131	1.92975	0.95579	1.92975	0.94732	1.92975	0.94132	1.92975	0.93352
1.93307	1.11043	1.93307	1.03787	1.93307	0.96475	1.93307	0.85233	1.93307	0.80875	1.93307	0.72956	1.93307	0.7194	1.93307	0.73574	1.93307	0.86794	1.93307	1.03666							1.93307	1.11043	1.93307	1.06659	1.93307	0.96663	1.93307	0.91812	1.93307	0.95021	1.93307	0.96039	1.93307	0.96207	1.93307	0.96116	1.93307	0.9552	1.93307	0.94638	1.93307	0.94022	1.93307	0.93239
1.93638	1.11465	1.93638	1.04218	1.93638	0.96876	1.93638	0.85549	1.93638	0.81166	1.93638	0.73202	1.93638	0.72125	1.93638	0.73756	1.93638	0.87016	1.93638	1.03875							1.93638	1.11465	1.93638	1.07044	1.93638	0.96964	1.93638	0.92013	1.93638	0.95132	1.93638	0.96098	1.93638	0.96225	1.93638	0.96096	1.93638	0.95458	1.93638	0.9454	1.93638	0.9391	1.93638	0.93121
1.9397	1.11884	1.9397	1.04641	1.9397	0.9727	1.9397	0.85859	1.9397	0.81457	1.9397	0.73445	1.9397	0.7231	1.9397	0.73939	1.9397	0.87234	1.9397	1.0408							1.9397	1.11884	1.9397	1.07424	1.9397	0.9726	1.9397	0.92214	1.9397	0.9524	1.9397	0.96153	1.9397	0.96238	1.9397	0.96072	1.9397	0.95392	1.9397	0.94438	1.9397	0.93792	1.9397	0.92997
1.94302	1.12298	1.94302	1.05063	1.94302	0.97662	1.94302	0.86164	1.94302	0.81742	1.94302	0.73687	1.94302	0.72497	1.94302	0.74119	1.94302	0.87452	1.94302	1.04282							1.94302	1.12298	1.94302	1.07799	1.94302	0.97553	1.94302	0.92411	1.94302	0.95343	1.94302	0.96202	1.94302	0.96246	1.94302	0.96042	1.94302	0.9532	1.94302	0.94331	1.94302	0.9367	1.94302	0.92868
1.94633	1.12703	1.94633	1.0548	1.94633	0.98051	1.94633	0.86465	1.94633	0.82022	1.94633	0.73928	1.94633	0.72683	1.94633	0.74299	1.94633	0.8767	1.94633	1.04482							1.94633	1.12703	1.94633	1.0817	1.94633	0.9784	1.94633	0.92603	1.94633	0.95443	1.94633	0.96249	1.94633	0.96254	1.94633	0.9601	1.94633	0.95245	1.94633	0.94221	1.94633	0.93544	1.94633	0.92736
1.94965	1.13102	1.94965	1.05899	1.94965	0.98439	1.94965	0.86763	1.94965	0.82298	1.94965	0.7417	1.94965	0.72873	1.94965	0.74478	1.94965	0.87886	1.94965	1.0468							1.94965	1.13102	1.94965	1.08535	1.94965	0.98124	1.94965	0.9279	1.94965	0.9554	1.94965	0.96293	1.94965	0.96258	1.94965	0.95975	1.94965	0.95166	1.94965	0.94107	1.94965	0.93414	1.94965	0.926
1.95297	1.13491	1.95297	1.06312	1.95297	0.98824	1.95297	0.87059	1.95297	0.82571	1.95297	0.74412	1.95297	0.73063	1.95297	0.74659	1.95297	0.88101	1.95297	1.04879							1.95297	1.13491	1.95297	1.08894	1.95297	0.98405	1.95297	0.92974	1.95297	0.95633	1.95297	0.96334	1.95297	0.9626	1.95297	0.95938	1.95297	0.95085	1.95297	0.93988	1.95297	0.93281	1.95297	0.92462
1.95629	1.13873	1.95629	1.06718	1.95629	0.99204	1.95629	0.87356	1.95629	0.82839	1.95629	0.74652	1.95629	0.7325	1.95629	0.7484	1.95629	0.88315	1.95629	1.05075							1.95629	1.13873	1.95629	1.09245	1.95629	0.98681	1.95629	0.93153	1.95629	0.95722	1.95629	0.96373	1.95629	0.96257	1.95629	0.95898	1.95629	0.95001	1.95629	0.93865	1.95629	0.93144	1.95629	0.9232
1.9596	1.14247	1.9596	1.07116	1.9596	0.99578	1.9596	0.87653	1.9596	0.83103	1.9596	0.74892	1.9596	0.73436	1.9596	0.75021	1.9596	0.88526	1.9596	1.05269							1.9596	1.14247	1.9596	1.09593	1.9596	0.98956	1.9596	0.93325	1.9596	0.95808	1.9596	0.9641	1.9596	0.96252	1.9596	0.95855	1.9596	0.94914	1.9596	0.9374	1.9596	0.93004	1.9596	0.92174
1.96292	1.14613	1.96292	1.07505	1.96292	0.99946	1.96292	0.8795	1.96292	0.83365	1.96292	0.75127	1.96292	0.73614	1.96292	0.75194	1.96292	0.88733	1.96292	1.05456							1.96292	1.14613	1.96292	1.09935	1.96292	0.99226	1.96292	0.9349	1.96292	0.95889	1.96292	0.96443	1.96292	0.96242	1.96292	0.95808	1.96292	0.94823	1.96292	0.93611	1.96292	0.92862	1.96292	0.92026
1.96624	1.14971	1.96624	1.07882	1.96624	1.00303	1.96624	0.88242	1.96624	0.83625	1.96624	0.7536	1.96624	0.73784	1.96624	0.75359	1.96624	0.88938	1.96624	1.05636							1.96624	1.14971	1.96624	1.10272	1.96624	0.99492	1.96624	0.93654	1.96624	0.95966	1.96624	0.96472	1.96624	0.96229	1.96624	0.95758	1.96624	0.94728	1.96624	0.9348	1.96624	0.92716	1.96624	0.91873
1.96955	1.15322	1.96955	1.08251	1.96955	1.00652	1.96955	0.8853	1.96955	0.83887	1.96955	0.7559	1.96955	0.73951	1.96955	0.75521	1.96955	0.8914	1.96955	1.05813							1.96955	1.15322	1.96955	1.10603	1.96955	0.99753	1.96955	0.93815	1.96955	0.9604	1.96955	0.96497	1.96955	0.96213	1.96955	0.95703	1.96955	0.94629	1.96955	0.93347	1.96955	0.92566	1.96955	0.91717
1.97287	1.15664	1.97287	1.08612	1.97287	1.00994	1.97287	0.88812	1.97287	0.84141	1.97287	0.75819	1.97287	0.74116	1.97287	0.75681	1.97287	0.89339	1.97287	1.05989							1.97287	1.15664	1.97287	1.10928	1.97287	1.00008	1.97287	0.93971	1.97287	0.96108	1.97287	0.96518	1.97287	0.96194	1.97287	0.95644	1.97287	0.94526	1.97287	0.93211	1.97287	0.92412	1.97287	0.91558
1.97619	1.16	1.97619	1.08967	1.97619	1.0133	1.97619	0.89091	1.97619	0.8439	1.97619	0.76047	1.97619	0.7428	1.97619	0.75838	1.97619	0.89537	1.97619	1.06163							1.97619	1.16	1.97619	1.11248	1.97619	1.00257	1.97619	0.94128	1.97619	0.96173	1.97619	0.96536	1.97619	0.9617	1.97619	0.9558	1.97619	0.94419	1.97619	0.93073	1.97619	0.92253	1.97619	0.91397
1.9795	1.1633	1.9795	1.09314	1.9795	1.01662	1.9795	0.89365	1.9795	0.84634	1.9795	0.76274	1.9795	0.74443	1.9795	0.75995	1.9795	0.8973	1.9795	1.06334							1.9795	1.1633	1.9795	1.11559	1.9795	1.00501	1.9795	0.94283	1.9795	0.96234	1.9795	0.9655	1.9795	0.96142	1.9795	0.95515	1.9795	0.94311	1.9795	0.92933	1.9795	0.9209	1.9795	0.91232
1.98282	1.16655	1.98282	1.09654	1.98282	1.01992	1.98282	0.89634	1.98282	0.84869	1.98282	0.76498	1.98282	0.74604	1.98282	0.76151	1.98282	0.89919	1.98282	1.06501							1.98282	1.16655	1.98282	1.11867	1.98282	1.00738	1.98282	0.94437	1.98282	0.96294	1.98282	0.9656	1.98282	0.96111	1.98282	0.95447	1.98282	0.942	1.98282	0.92792	1.98282	0.91926	1.98282	0.91066
1.98614	1.16973	1.98614	1.09992	1.98614	1.02317	1.98614	0.89902	1.98614	0.85099	1.98614	0.76719	1.98614	0.74763	1.98614	0.76304	1.98614	0.90102	1.98614	1.06664							1.98614	1.16973	1.98614	1.1217	1.98614	1.00968	1.98614	0.94587	1.98614	0.96352	1.98614	0.96569	1.98614	0.96079	1.98614	0.95377	1.98614	0.94088	1.98614	0.9265	1.98614	0.9176	1.98614	0.90898
1.98945	1.17286	1.98945	1.10325	1.98945	1.02637	1.98945	0.90164	1.98945	0.85331	1.98945	0.76937	1.98945	0.7492	1.98945	0.76454	1.98945	0.90283	1.98945	1.06826							1.98945	1.17286	1.98945	1.12464	1.98945	1.01191	1.98945	0.94733	1.98945	0.96406	1.98945	0.96573	1.98945	0.96044	1.98945	0.95305	1.98945	0.93975	1.98945	0.92507	1.98945	0.91593	1.98945	0.90726
1.99277	1.17591	1.99277	1.10652	1.99277	1.02949	1.99277	0.90423	1.99277	0.85561	1.99277	0.77151	1.99277	0.75071	1.99277	0.76598	1.99277	0.90459	1.99277	1.06981							1.99277	1.17591	1.99277	1.12751	1.99277	1.01408	1.99277	0.94878	1.99277	0.96456	1.99277	0.96575	1.99277	0.96009	1.99277	0.9523	1.99277	0.93859	1.99277	0.92363	1.99277	0.91425	1.99277	0.90555
1.99609	1.17886	1.99609	1.10975	1.99609	1.03254	1.99609	0.90678	1.99609	0.85788	1.99609	0.77361	1.99609	0.75217	1.99609	0.76739	1.99609	0.90635	1.99609	1.07134							1.99609	1.17886	1.99609	1.13031	1.99609	1.01618	1.99609	0.95014	1.99609	0.96502	1.99609	0.96572	1.99609	0.95969	1.99609	0.95151	1.99609	0.93742	1.99609	0.92216	1.99609	0.91254	1.99609	0.90382
1.9994	1.18174	1.9994	1.1129	1.9994	1.03556	1.9994	0.90927	1.9994	0.86011	1.9994	0.77567	1.9994	0.75354	1.9994	0.76873	1.9994	0.90807	1.9994	1.07282							1.9994	1.18174	1.9994	1.13301	1.9994	1.01825	1.9994	0.95145	1.9994	0.96544	1.9994	0.96566	1.9994	0.95927	1.9994	0.9507	1.9994	0.93622	1.9994	0.92065	1.9994	0.91082	1.9994	0.90208
2.00272	1.18455	2.00272	1.11599	2.00272	1.0385	2.00272	0.91171	2.00272	0.86234	2.00272	0.77773	2.00272	0.75491	2.00272	0.77002	2.00272	0.90976	2.00272	1.07429							2.00272	1.18455	2.00272	1.13566	2.00272	1.02028	2.00272	0.95272	2.00272	0.96581	2.00272	0.96558	2.00272	0.95881	2.00272	0.94987	2.00272	0.93502	2.00272	0.91912	2.00272	0.90909	2.00272	0.90033
2.00604	1.18728	2.00604	1.11901	2.00604	1.0414	2.00604	0.9141	2.00604	0.86455	2.00604	0.77974	2.00604	0.75625	2.00604	0.7713	2.00604	0.91143	2.00604	1.07571							2.00604	1.18728	2.00604	1.13824	2.00604	1.02228	2.00604	0.95392	2.00604	0.96614	2.00604	0.96546	2.00604	0.95832	2.00604	0.949	2.00604	0.93378	2.00604	0.91755	2.00604	0.90733	2.00604	0.89856
2.00935	1.19	2.00935	1.12198	2.00935	1.04431	2.00935	0.91645	2.00935	0.86673	2.00935	0.78172	2.00935	0.75759	2.00935	0.77259	2.00935	0.91308	2.00935	1.0771							2.00935	1.19	2.00935	1.14075	2.00935	1.02421	2.00935	0.95507	2.00935	0.96644	2.00935	0.96531	2.00935	0.9578	2.00935	0.94811	2.00935	0.93251	2.00935	0.91595	2.00935	0.90556	2.00935	0.89676
2.01267	1.19268	2.01267	1.12488	2.01267	1.04718	2.01267	0.91877	2.01267	0.86888	2.01267	0.78367	2.01267	0.75894	2.01267	0.77386	2.01267	0.9147	2.01267	1.07847							2.01267	1.19268	2.01267	1.14321	2.01267	1.02613	2.01267	0.95619	2.01267	0.96671	2.01267	0.96512	2.01267	0.95725	2.01267	0.94721	2.01267	0.93122	2.01267	0.91434	2.01267	0.90378	2.01267	0.89495
2.01599	1.19529	2.01599	1.12771	2.01599	1.05001	2.01599	0.92108	2.01599	0.87105	2.01599	0.78558	2.01599	0.76031	2.01599	0.77515	2.01599	0.91628	2.01599	1.07983							2.01599	1.19529	2.01599	1.14563	2.01599	1.02799	2.01599	0.95726	2.01599	0.96693	2.01599	0.96489	2.01599	0.95666	2.01599	0.94628	2.01599	0.92991	2.01599	0.91272	2.01599	0.90199	2.01599	0.89311
2.0193	1.19784	2.0193	1.13042	2.0193	1.05277	2.0193	0.92334	2.0193	0.87318	2.0193	0.78745	2.0193	0.76165	2.0193	0.77643	2.0193	0.91785	2.0193	1.08116							2.0193	1.19784	2.0193	1.14798	2.0193	1.02979	2.0193	0.95828	2.0193	0.96713	2.0193	0.96463	2.0193	0.95605	2.0193	0.94533	2.0193	0.92857	2.0193	0.91109	2.0193	0.90018	2.0193	0.89124
2.02262	1.2003	2.02262	1.13305	2.02262	1.05543	2.02262	0.92552	2.02262	0.8752	2.02262	0.7893	2.02262	0.76296	2.02262	0.77771	2.02262	0.91938	2.02262	1.08248							2.02262	1.2003	2.02262	1.15027	2.02262	1.03153	2.02262	0.95925	2.02262	0.96727	2.02262	0.96435	2.02262	0.9554	2.02262	0.94434	2.02262	0.9272	2.02262	0.90945	2.02262	0.89837	2.02262	0.88937
2.02594	1.20266	2.02594	1.1356	2.02594	1.05794	2.02594	0.92762	2.02594	0.87716	2.02594	0.79115	2.02594	0.76424	2.02594	0.77895	2.02594	0.92086	2.02594	1.08376							2.02594	1.20266	2.02594	1.15253	2.02594	1.03325	2.02594	0.96019	2.02594	0.96739	2.02594	0.96405	2.02594	0.95473	2.02594	0.94333	2.02594	0.92582	2.02594	0.90781	2.02594	0.89655	2.02594	0.8875
2.02926	1.20493	2.02926	1.13807	2.02926	1.06036	2.02926	0.92965	2.02926	0.87909	2.02926	0.793	2.02926	0.76548	2.02926	0.78016	2.02926	0.92233	2.02926	1.08499							2.02926	1.20493	2.02926	1.15472	2.02926	1.03489	2.02926	0.96106	2.02926	0.96746	2.02926	0.96374	2.02926	0.95404	2.02926	0.94231	2.02926	0.92442	2.02926	0.90614	2.02926	0.89471	2.02926	0.88561
2.03257	1.20713	2.03257	1.14046	2.03257	1.06273	2.03257	0.93163	2.03257	0.88097	2.03257	0.79484	2.03257	0.7667	2.03257	0.78133	2.03257	0.92379	2.03257	1.08619							2.03257	1.20713	2.03257	1.15686	2.03257	1.0365	2.03257	0.96189	2.03257	0.96749	2.03257	0.96341	2.03257	0.95333	2.03257	0.94125	2.03257	0.92301	2.03257	0.90446	2.03257	0.89287	2.03257	0.88372
2.03589	1.20923	2.03589	1.14281	2.03589	1.06504	2.03589	0.93357	2.03589	0.88276	2.03589	0.79666	2.03589	0.76789	2.03589	0.78246	2.03589	0.9252	2.03589	1.08735							2.03589	1.20923	2.03589	1.15895	2.03589	1.03807	2.03589	0.96267	2.03589	0.96751	2.03589	0.96306	2.03589	0.95261	2.03589	0.9402	2.03589	0.92162	2.03589	0.90278	2.03589	0.89104	2.03589	0.88186
2.0392	1.21127	2.0392	1.14509	2.0392	1.06729	2.0392	0.93547	2.0392	0.88454	2.0392	0.79846	2.0392	0.76908	2.0392	0.78359	2.0392	0.92657	2.0392	1.08848							2.0392	1.21127	2.0392	1.16098	2.0392	1.03955	2.0392	0.96341	2.0392	0.9675	2.0392	0.96267	2.0392	0.95186	2.0392	0.93913	2.0392	0.92022	2.0392	0.9011	2.0392	0.88921	2.0392	0.88001
2.04252	1.21325	2.04252	1.14732	2.04252	1.06955	2.04252	0.93733	2.04252	0.88629	2.04252	0.80024	2.04252	0.77029	2.04252	0.78473	2.04252	0.92791	2.04252	1.08956							2.04252	1.21325	2.04252	1.16291	2.04252	1.04097	2.04252	0.96412	2.04252	0.96745	2.04252	0.96224	2.04252	0.95109	2.04252	0.93802	2.04252	0.91883	2.04252	0.89941	2.04252	0.88738	2.04252	0.87816
2.04584	1.21519	2.04584	1.1495	2.04584	1.07174	2.04584	0.93913	2.04584	0.88802	2.04584	0.802	2.04584	0.77152	2.04584	0.78586	2.04584	0.92923	2.04584	1.09065							2.04584	1.21519	2.04584	1.16476	2.04584	1.04232	2.04584	0.96478	2.04584	0.96739	2.04584	0.96175	2.04584	0.95029	2.04584	0.93689	2.04584	0.91742	2.04584	0.89773	2.04584	0.88556	2.04584	0.87631
2.04916	1.21707	2.04916	1.15162	2.04916	1.07383	2.04916	0.94089	2.04916	0.88971	2.04916	0.8037	2.04916	0.7727	2.04916	0.78694	2.04916	0.93051	2.04916	1.09169							2.04916	1.21707	2.04916	1.16656	2.04916	1.04361	2.04916	0.96537	2.04916	0.96729	2.04916	0.96121	2.04916	0.94946	2.04916	0.93575	2.04916	0.916	2.04916	0.89604	2.04916	0.88375	2.04916	0.87445
2.05247	1.2189	2.05247	1.15366	2.05247	1.07586	2.05247	0.94262	2.05247	0.89135	2.05247	0.80536	2.05247	0.77385	2.05247	0.78795	2.05247	0.93176	2.05247	1.09269							2.05247	1.2189	2.05247	1.16829	2.05247	1.04485	2.05247	0.96588	2.05247	0.96715	2.05247	0.96063	2.05247	0.94861	2.05247	0.93459	2.05247	0.91456	2.05247	0.89435	2.05247	0.88193	2.05247	0.87259
2.05579	1.22068	2.05579	1.15559	2.05579	1.0778	2.05579	0.94435	2.05579	0.89298	2.05579	0.80695	2.05579	0.77496	2.05579	0.7889	2.05579	0.93298	2.05579	1.09365							2.05579	1.22068	2.05579	1.16993	2.05579	1.04605	2.05579	0.96633	2.05579	0.96699	2.05579	0.96003	2.05579	0.94774	2.05579	0.93343	2.05579	0.91312	2.05579	0.89267	2.05579	0.88013	2.05579	0.87074
2.05911	1.22241	2.05911	1.15745	2.05911	1.07963	2.05911	0.94605	2.05911	0.89454	2.05911	0.8085	2.05911	0.77603	2.05911	0.7898	2.05911	0.93416	2.05911	1.09458							2.05911	1.22241	2.05911	1.17148	2.05911	1.04721	2.05911	0.96674	2.05911	0.96678	2.05911	0.95942	2.05911	0.94684	2.05911	0.93225	2.05911	0.91165	2.05911	0.89096	2.05911	0.87832	2.05911	0.86887
2.06242	1.22405	2.06242	1.15925	2.06242	1.08143	2.06242	0.9477	2.06242	0.89608	2.06242	0.81004	2.06242	0.77709	2.06242	0.79072	2.06242	0.9353	2.06242	1.09548							2.06242	1.22405	2.06242	1.17293	2.06242	1.04831	2.06242	0.9671	2.06242	0.96653	2.06242	0.95879	2.06242	0.94592	2.06242	0.93107	2.06242	0.91015	2.06242	0.88926	2.06242	0.8765	2.06242	0.86703
2.06574	1.22563	2.06574	1.16102	2.06574	1.08322	2.06574	0.9493	2.06574	0.89761	2.06574	0.81157	2.06574	0.77816	2.06574	0.79166	2.06574	0.93643	2.06574	1.09637							2.06574	1.22563	2.06574	1.17427	2.06574	1.04935	2.06574	0.96745	2.06574	0.96626	2.06574	0.95815	2.06574	0.94498	2.06574	0.92987	2.06574	0.90865	2.06574	0.88756	2.06574	0.8747	2.06574	0.86521
2.06906	1.22713	2.06906	1.16274	2.06906	1.08493	2.06906	0.95085	2.06906	0.89909	2.06906	0.81306	2.06906	0.77918	2.06906	0.79258	2.06906	0.93752	2.06906	1.09725							2.06906	1.22713	2.06906	1.17554	2.06906	1.05032	2.06906	0.96776	2.06906	0.96592	2.06906	0.9575	2.06906	0.94401	2.06906	0.92866	2.06906	0.90714	2.06906	0.88585	2.06906	0.8729	2.06906	0.8634
2.07237	1.22854	2.07237	1.1644	2.07237	1.08659	2.07237	0.95236	2.07237	0.90052	2.07237	0.8145	2.07237	0.78017	2.07237	0.79346	2.07237	0.93858	2.07237	1.0981							2.07237	1.22854	2.07237	1.17675	2.07237	1.05121	2.07237	0.96805	2.07237	0.96556	2.07237	0.95683	2.07237	0.94304	2.07237	0.92746	2.07237	0.90564	2.07237	0.88417	2.07237	0.87112	2.07237	0.86161
2.07569	1.22985	2.07569	1.16595	2.07569	1.08823	2.07569	0.95379	2.07569	0.90193	2.07569	0.81591	2.07569	0.78114	2.07569	0.79427	2.07569	0.93961	2.07569	1.09892							2.07569	1.22985	2.07569	1.17792	2.07569	1.05202	2.07569	0.96825	2.07569	0.96518	2.07569	0.95613	2.07569	0.94204	2.07569	0.92625	2.07569	0.90414	2.07569	0.8825	2.07569	0.86934	2.07569	0.85983
2.07901	1.23107	2.07901	1.16737	2.07901	1.08974	2.07901	0.95516	2.07901	0.90329	2.07901	0.81728	2.07901	0.78209	2.07901	0.79503	2.07901	0.94061	2.07901	1.0997							2.07901	1.23107	2.07901	1.17903	2.07901	1.05278	2.07901	0.9684	2.07901	0.96476	2.07901	0.95541	2.07901	0.94103	2.07901	0.92503	2.07901	0.90265	2.07901	0.88082	2.07901	0.86758	2.07901	0.85806
2.08232	1.2322	2.08232	1.16868	2.08232	1.09117	2.08232	0.95649	2.08232	0.90462	2.08232	0.8186	2.08232	0.78297	2.08232	0.79576	2.08232	0.94157	2.08232	1.10044							2.08232	1.2322	2.08232	1.18008	2.08232	1.05349	2.08232	0.96846	2.08232	0.96431	2.08232	0.95465	2.08232	0.94	2.08232	0.92379	2.08232	0.90116	2.08232	0.87915	2.08232	0.86583	2.08232	0.85628
2.08564	1.23324	2.08564	1.16992	2.08564	1.09255	2.08564	0.95783	2.08564	0.9059	2.08564	0.8199	2.08564	0.78383	2.08564	0.79645	2.08564	0.9425	2.08564	1.10116							2.08564	1.23324	2.08564	1.18107	2.08564	1.05416	2.08564	0.96848	2.08564	0.96382	2.08564	0.95386	2.08564	0.93897	2.08564	0.92254	2.08564	0.89967	2.08564	0.8775	2.08564	0.86409	2.08564	0.85452
2.08896	1.23424	2.08896	1.1711	2.08896	1.09384	2.08896	0.95912	2.08896	0.90717	2.08896	0.82118	2.08896	0.78466	2.08896	0.79715	2.08896	0.94339	2.08896	1.10185							2.08896	1.23424	2.08896	1.18199	2.08896	1.05478	2.08896	0.96848	2.08896	0.96331	2.08896	0.95305	2.08896	0.9379	2.08896	0.92128	2.08896	0.89818	2.08896	0.87585	2.08896	0.86235	2.08896	0.85277
2.09227	1.23518	2.09227	1.17222	2.09227	1.09503	2.09227	0.96038	2.09227	0.90836	2.09227	0.82241	2.09227	0.78542	2.09227	0.79783	2.09227	0.94424	2.09227	1.10249							2.09227	1.23518	2.09227	1.18285	2.09227	1.05537	2.09227	0.96846	2.09227	0.96278	2.09227	0.95221	2.09227	0.9368	2.09227	0.92001	2.09227	0.8967	2.09227	0.87421	2.09227	0.86063	2.09227	0.85102
2.09559	1.2361	2.09559	1.1733	2.09559	1.09619	2.09559	0.96157	2.09559	0.90952	2.09559	0.82362	2.09559	0.78613	2.09559	0.79847	2.09559	0.94503	2.09559	1.1031							2.09559	1.2361	2.09559	1.18366	2.09559	1.05588	2.09559	0.96842	2.09559	0.96222	2.09559	0.95135	2.09559	0.9357	2.09559	0.91874	2.09559	0.89523	2.09559	0.87259	2.09559	0.85893	2.09559	0.84929
2.09891	1.23695	2.09891	1.17431	2.09891	1.09727	2.09891	0.96269	2.09891	0.91061	2.09891	0.8248	2.09891	0.78678	2.09891	0.79908	2.09891	0.94576	2.09891	1.10365							2.09891	1.23695	2.09891	1.18438	2.09891	1.05634	2.09891	0.96832	2.09891	0.96165	2.09891	0.95047	2.09891	0.9346	2.09891	0.91746	2.09891	0.89379	2.09891	0.87099	2.09891	0.85725	2.09891	0.84757
2.10222	1.23774	2.10222	1.17524	2.10222	1.09828	2.10222	0.96374	2.10222	0.91164	2.10222	0.82593	2.10222	0.78735	2.10222	0.79967	2.10222	0.9464	2.10222	1.10415							2.10222	1.23774	2.10222	1.18503	2.10222	1.05672	2.10222	0.96818	2.10222	0.96105	2.10222	0.94957	2.10222	0.9335	2.10222	0.91617	2.10222	0.89235	2.10222	0.86938	2.10222	0.85559	2.10222	0.84587
2.10554	1.23844	2.10554	1.17613	2.10554	1.09927	2.10554	0.96473	2.10554	0.9126	2.10554	0.82703	2.10554	0.78788	2.10554	0.8002	2.10554	0.94703	2.10554	1.10461							2.10554	1.23844	2.10554	1.18562	2.10554	1.05707	2.10554	0.968	2.10554	0.96042	2.10554	0.94865	2.10554	0.93241	2.10554	0.91488	2.10554	0.89094	2.10554	0.8678	2.10554	0.85396	2.10554	0.84418
2.10886	1.23904	2.10886	1.17698	2.10886	1.1002	2.10886	0.96564	2.10886	0.91351	2.10886	0.82809	2.10886	0.78835	2.10886	0.80066	2.10886	0.94763	2.10886	1.10505							2.10886	1.23904	2.10886	1.18613	2.10886	1.05736	2.10886	0.96779	2.10886	0.95976	2.10886	0.94772	2.10886	0.93131	2.10886	0.91359	2.10886	0.88952	2.10886	0.86624	2.10886	0.85234	2.10886	0.84253
2.11218	1.23956	2.11218	1.17774	2.11218	1.10107	2.11218	0.96651	2.11218	0.91432	2.11218	0.82909	2.11218	0.78875	2.11218	0.80105	2.11218	0.9482	2.11218	1.10545							2.11218	1.23956	2.11218	1.18657	2.11218	1.05761	2.11218	0.96757	2.11218	0.95906	2.11218	0.94678	2.11218	0.9302	2.11218	0.91231	2.11218	0.88811	2.11218	0.86468	2.11218	0.85075	2.11218	0.84092
2.11549	1.24001	2.11549	1.17844	2.11549	1.1019	2.11549	0.96737	2.11549	0.91509	2.11549	0.83004	2.11549	0.78912	2.11549	0.80143	2.11549	0.94874	2.11549	1.10583							2.11549	1.24001	2.11549	1.18695	2.11549	1.05783	2.11549	0.96731	2.11549	0.95833	2.11549	0.94583	2.11549	0.92906	2.11549	0.91103	2.11549	0.8867	2.11549	0.86312	2.11549	0.84917	2.11549	0.83934
2.11881	1.24039	2.11881	1.17909	2.11881	1.10269	2.11881	0.96822	2.11881	0.91583	2.11881	0.83097	2.11881	0.78947	2.11881	0.80179	2.11881	0.94927	2.11881	1.1062							2.11881	1.24039	2.11881	1.18725	2.11881	1.05801	2.11881	0.96704	2.11881	0.95759	2.11881	0.94485	2.11881	0.92792	2.11881	0.90975	2.11881	0.8853	2.11881	0.86157	2.11881	0.84761	2.11881	0.83778
2.12213	1.24071	2.12213	1.17967	2.12213	1.10339	2.12213	0.96904	2.12213	0.91651	2.12213	0.83186	2.12213	0.78978	2.12213	0.80216	2.12213	0.94975	2.12213	1.10654							2.12213	1.24071	2.12213	1.18751	2.12213	1.05817	2.12213	0.96674	2.12213	0.95681	2.12213	0.94385	2.12213	0.92676	2.12213	0.90846	2.12213	0.88391	2.12213	0.86002	2.12213	0.84606	2.12213	0.83624
2.12544	1.241	2.12544	1.18017	2.12544	1.10403	2.12544	0.96981	2.12544	0.91719	2.12544	0.8327	2.12544	0.79006	2.12544	0.80252	2.12544	0.95019	2.12544	1.10684							2.12544	1.241	2.12544	1.18771	2.12544	1.05828	2.12544	0.96642	2.12544	0.95601	2.12544	0.94284	2.12544	0.9256	2.12544	0.90718	2.12544	0.88252	2.12544	0.85849	2.12544	0.84452	2.12544	0.83473
2.12876	1.24123	2.12876	1.18062	2.12876	1.10458	2.12876	0.9705	2.12876	0.91784	2.12876	0.83353	2.12876	0.79029	2.12876	0.80286	2.12876	0.9506	2.12876	1.10711							2.12876	1.24123	2.12876	1.18784	2.12876	1.05835	2.12876	0.96607	2.12876	0.95519	2.12876	0.94181	2.12876	0.92446	2.12876	0.90589	2.12876	0.88114	2.12876	0.85698	2.12876	0.84302	2.12876	0.83323
2.13208	1.24141	2.13208	1.18097	2.13208	1.10503	2.13208	0.97114	2.13208	0.91843	2.13208	0.83431	2.13208	0.79045	2.13208	0.80313	2.13208	0.95097	2.13208	1.10737							2.13208	1.24141	2.13208	1.18795	2.13208	1.05833	2.13208	0.96566	2.13208	0.95434	2.13208	0.94077	2.13208	0.9233	2.13208	0.9046	2.13208	0.87975	2.13208	0.8555	2.13208	0.84153	2.13208	0.83174
2.13539	1.24153	2.13539	1.18127	2.13539	1.10544	2.13539	0.97172	2.13539	0.91896	2.13539	0.83503	2.13539	0.79054	2.13539	0.80333	2.13539	0.9513	2.13539	1.10755							2.13539	1.24153	2.13539	1.188	2.13539	1.05824	2.13539	0.96519	2.13539	0.95347	2.13539	0.9397	2.13539	0.92213	2.13539	0.90332	2.13539	0.87836	2.13539	0.85403	2.13539	0.84004	2.13539	0.83027
2.13871	1.24154	2.13871	1.18152	2.13871	1.10578	2.13871	0.97227	2.13871	0.91943	2.13871	0.83573	2.13871	0.7906	2.13871	0.80348	2.13871	0.95159	2.13871	1.1077							2.13871	1.24154	2.13871	1.18798	2.13871	1.05811	2.13871	0.96468	2.13871	0.95259	2.13871	0.93862	2.13871	0.92096	2.13871	0.90204	2.13871	0.87696	2.13871	0.85258	2.13871	0.83856	2.13871	0.82881
2.14203	1.24147	2.14203	1.18167	2.14203	1.10605	2.14203	0.97278	2.14203	0.91984	2.14203	0.83638	2.14203	0.79065	2.14203	0.80356	2.14203	0.95181	2.14203	1.10778							2.14203	1.24147	2.14203	1.18792	2.14203	1.05793	2.14203	0.96415	2.14203	0.95169	2.14203	0.93752	2.14203	0.91977	2.14203	0.90075	2.14203	0.87557	2.14203	0.85114	2.14203	0.83708	2.14203	0.82738
2.14534	1.24134	2.14534	1.18176	2.14534	1.10624	2.14534	0.97327	2.14534	0.92018	2.14534	0.83698	2.14534	0.79068	2.14534	0.8036	2.14534	0.952	2.14534	1.10779							2.14534	1.24134	2.14534	1.18779	2.14534	1.05774	2.14534	0.96361	2.14534	0.95076	2.14534	0.93641	2.14534	0.91855	2.14534	0.89947	2.14534	0.87418	2.14534	0.84971	2.14534	0.83562	2.14534	0.82597
2.14866	1.24118	2.14866	1.18179	2.14866	1.10636	2.14866	0.97376	2.14866	0.92048	2.14866	0.83756	2.14866	0.79068	2.14866	0.8036	2.14866	0.95214	2.14866	1.10773							2.14866	1.24118	2.14866	1.18763	2.14866	1.05754	2.14866	0.96307	2.14866	0.94981	2.14866	0.9353	2.14866	0.91734	2.14866	0.89817	2.14866	0.87281	2.14866	0.84829	2.14866	0.83419	2.14866	0.82459
2.15198	1.24098	2.15198	1.18176	2.15198	1.10644	2.15198	0.9742	2.15198	0.92077	2.15198	0.83808	2.15198	0.79069	2.15198	0.80354	2.15198	0.95225	2.15198	1.10763							2.15198	1.24098	2.15198	1.1874	2.15198	1.05728	2.15198	0.96254	2.15198	0.94884	2.15198	0.93419	2.15198	0.91611	2.15198	0.89688	2.15198	0.87146	2.15198	0.84688	2.15198	0.8328	2.15198	0.82322
2.1553	1.24073	2.1553	1.18171	2.1553	1.10646	2.1553	0.97457	2.1553	0.92104	2.1553	0.83854	2.1553	0.79067	2.1553	0.80347	2.1553	0.95228	2.1553	1.1075							2.1553	1.24073	2.1553	1.1871	2.1553	1.05697	2.1553	0.96196	2.1553	0.94783	2.1553	0.93305	2.1553	0.91486	2.1553	0.89557	2.1553	0.87011	2.1553	0.84548	2.1553	0.83142	2.1553	0.82187
2.15861	1.24043	2.15861	1.18161	2.15861	1.10644	2.15861	0.97489	2.15861	0.92126	2.15861	0.83897	2.15861	0.79057	2.15861	0.80335	2.15861	0.95224	2.15861	1.10734							2.15861	1.24043	2.15861	1.18673	2.15861	1.05659	2.15861	0.96133	2.15861	0.94679	2.15861	0.93191	2.15861	0.91361	2.15861	0.89426	2.15861	0.86876	2.15861	0.84411	2.15861	0.83007	2.15861	0.82052
2.16193	1.24011	2.16193	1.18142	2.16193	1.1064	2.16193	0.97512	2.16193	0.92147	2.16193	0.83933	2.16193	0.79043	2.16193	0.80318	2.16193	0.95216	2.16193	1.10715							2.16193	1.24011	2.16193	1.18627	2.16193	1.05614	2.16193	0.96066	2.16193	0.94573	2.16193	0.93074	2.16193	0.91234	2.16193	0.89296	2.16193	0.86741	2.16193	0.84276	2.16193	0.82874	2.16193	0.81919
2.16525	1.23972	2.16525	1.18121	2.16525	1.10629	2.16525	0.97528	2.16525	0.92163	2.16525	0.83967	2.16525	0.79028	2.16525	0.80298	2.16525	0.95204	2.16525	1.10695							2.16525	1.23972	2.16525	1.18575	2.16525	1.05563	2.16525	0.95988	2.16525	0.94465	2.16525	0.92957	2.16525	0.91106	2.16525	0.89164	2.16525	0.86605	2.16525	0.84143	2.16525	0.82741	2.16525	0.81787
2.16856	1.23933	2.16856	1.18095	2.16856	1.10615	2.16856	0.97541	2.16856	0.92172	2.16856	0.83999	2.16856	0.79009	2.16856	0.80275	2.16856	0.9519	2.16856	1.10671							2.16856	1.23933	2.16856	1.18517	2.16856	1.05505	2.16856	0.95905	2.16856	0.94356	2.16856	0.92838	2.16856	0.90979	2.16856	0.89033	2.16856	0.8647	2.16856	0.84012	2.16856	0.82609	2.16856	0.8166
2.17188	1.23897	2.17188	1.1806	2.17188	1.10595	2.17188	0.97553	2.17188	0.92178	2.17188	0.84029	2.17188	0.7899	2.17188	0.80252	2.17188	0.95175	2.17188	1.10646							2.17188	1.23897	2.17188	1.18457	2.17188	1.05445	2.17188	0.95818	2.17188	0.94247	2.17188	0.9272	2.17188	0.90852	2.17188	0.88902	2.17188	0.86336	2.17188	0.83883	2.17188	0.82478	2.17188	0.81535
2.1752	1.23854	2.1752	1.18024	2.1752	1.10568	2.1752	0.97563	2.1752	0.92185	2.1752	0.84056	2.1752	0.78971	2.1752	0.80228	2.1752	0.95159	2.1752	1.10618							2.1752	1.23854	2.1752	1.18394	2.1752	1.05383	2.1752	0.95728	2.1752	0.94134	2.1752	0.926	2.1752	0.90724	2.1752	0.88772	2.1752	0.86204	2.1752	0.83754	2.1752	0.82347	2.1752	0.8141
2.17851	1.23807	2.17851	1.17992	2.17851	1.10534	2.17851	0.9757	2.17851	0.92192	2.17851	0.84079	2.17851	0.78949	2.17851	0.80203	2.17851	0.95143	2.17851	1.10587							2.17851	1.23807	2.17851	1.18328	2.17851	1.05316	2.17851	0.95637	2.17851	0.9402	2.17851	0.92479	2.17851	0.90597	2.17851	0.88642	2.17851	0.86072	2.17851	0.83627	2.17851	0.82218	2.17851	0.81288
2.18183	1.23756	2.18183	1.17954	2.18183	1.10496	2.18183	0.97572	2.18183	0.92196	2.18183	0.84098	2.18183	0.78923	2.18183	0.80175	2.18183	0.95122	2.18183	1.10554							2.18183	1.23756	2.18183	1.18258	2.18183	1.05242	2.18183	0.95543	2.18183	0.93904	2.18183	0.92355	2.18183	0.90468	2.18183	0.88511	2.18183	0.8594	2.18183	0.83502	2.18183	0.8209	2.18183	0.81168
2.18515	1.23697	2.18515	1.17911	2.18515	1.10449	2.18515	0.97571	2.18515	0.92198	2.18515	0.84113	2.18515	0.78892	2.18515	0.80146	2.18515	0.95095	2.18515	1.10519							2.18515	1.23697	2.18515	1.18188	2.18515	1.05166	2.18515	0.95443	2.18515	0.93784	2.18515	0.92229	2.18515	0.90339	2.18515	0.8838	2.18515	0.8581	2.18515	0.83377	2.18515	0.81964	2.18515	0.81049
2.18846	1.2363	2.18846	1.17859	2.18846	1.10401	2.18846	0.97561	2.18846	0.92196	2.18846	0.84126	2.18846	0.78858	2.18846	0.80114	2.18846	0.95064	2.18846	1.10482							2.18846	1.2363	2.18846	1.18107	2.18846	1.05083	2.18846	0.95336	2.18846	0.93663	2.18846	0.92102	2.18846	0.90211	2.18846	0.88249	2.18846	0.8568	2.18846	0.83252	2.18846	0.81841	2.18846	0.80931
2.19178	1.23557	2.19178	1.17795	2.19178	1.10348	2.19178	0.97545	2.19178	0.92181	2.19178	0.84133	2.19178	0.7882	2.19178	0.80075	2.19178	0.95027	2.19178	1.10443							2.19178	1.23557	2.19178	1.1802	2.19178	1.04993	2.19178	0.95224	2.19178	0.9354	2.19178	0.91973	2.19178	0.90082	2.19178	0.88118	2.19178	0.85551	2.19178	0.83127	2.19178	0.81721	2.19178	0.80815
2.1951	1.23478	2.1951	1.17725	2.1951	1.10286	2.1951	0.97526	2.1951	0.92164	2.1951	0.84137	2.1951	0.7878	2.1951	0.80038	2.1951	0.94986	2.1951	1.104							2.1951	1.23478	2.1951	1.17924	2.1951	1.04901	2.1951	0.9511	2.1951	0.93415	2.1951	0.91843	2.1951	0.89952	2.1951	0.87988	2.1951	0.85422	2.1951	0.83001	2.1951	0.81602	2.1951	0.80701
2.19841	1.23393	2.19841	1.17648	2.19841	1.10219	2.19841	0.97502	2.19841	0.92143	2.19841	0.84135	2.19841	0.78735	2.19841	0.79997	2.19841	0.94941	2.19841	1.10352							2.19841	1.23393	2.19841	1.1782	2.19841	1.04806	2.19841	0.94997	2.19841	0.93289	2.19841	0.91713	2.19841	0.89822	2.19841	0.87859	2.19841	0.85292	2.19841	0.82876	2.19841	0.81486	2.19841	0.80589
2.20173	1.23304	2.20173	1.17568	2.20173	1.10147	2.20173	0.97474	2.20173	0.92125	2.20173	0.84129	2.20173	0.78686	2.20173	0.79952	2.20173	0.94896	2.20173	1.10297							2.20173	1.23304	2.20173	1.17709	2.20173	1.04704	2.20173	0.94886	2.20173	0.93162	2.20173	0.91582	2.20173	0.89691	2.20173	0.8773	2.20173	0.85164	2.20173	0.82754	2.20173	0.81371	2.20173	0.80478
2.20505	1.23214	2.20505	1.17491	2.20505	1.10067	2.20505	0.97445	2.20505	0.92105	2.20505	0.84119	2.20505	0.78636	2.20505	0.79904	2.20505	0.94848	2.20505	1.10239							2.20505	1.23214	2.20505	1.17594	2.20505	1.04599	2.20505	0.94773	2.20505	0.93033	2.20505	0.91448	2.20505	0.89559	2.20505	0.87601	2.20505	0.85036	2.20505	0.82632	2.20505	0.81256	2.20505	0.80368
2.20836	1.23123	2.20836	1.17416	2.20836	1.09986	2.20836	0.97415	2.20836	0.92079	2.20836	0.84104	2.20836	0.78587	2.20836	0.79854	2.20836	0.94794	2.20836	1.10178							2.20836	1.23123	2.20836	1.17478	2.20836	1.04493	2.20836	0.94657	2.20836	0.92903	2.20836	0.91312	2.20836	0.89425	2.20836	0.87471	2.20836	0.8491	2.20836	0.82514	2.20836	0.81143	2.20836	0.80261
2.21168	1.2303	2.21168	1.17342	2.21168	1.09901	2.21168	0.97385	2.21168	0.92048	2.21168	0.84086	2.21168	0.78535	2.21168	0.798	2.21168	0.94737	2.21168	1.10116							2.21168	1.2303	2.21168	1.17358	2.21168	1.04384	2.21168	0.94539	2.21168	0.92774	2.21168	0.91176	2.21168	0.89293	2.21168	0.87342	2.21168	0.84787	2.21168	0.82399	2.21168	0.81031	2.21168	0.80156
2.215	1.22934	2.215	1.17266	2.215	1.09814	2.215	0.97352	2.215	0.92015	2.215	0.84066	2.215	0.78479	2.215	0.79745	2.215	0.94676	2.215	1.10052							2.215	1.22934	2.215	1.17237	2.215	1.04274	2.215	0.9442	2.215	0.92645	2.215	0.91041	2.215	0.89163	2.215	0.87214	2.215	0.84666	2.215	0.82285	2.215	0.8092	2.215	0.80052
2.21832	1.22834	2.21832	1.17185	2.21832	1.09731	2.21832	0.97315	2.21832	0.91977	2.21832	0.84042	2.21832	0.78426	2.21832	0.79688	2.21832	0.94612	2.21832	1.09987							2.21832	1.22834	2.21832	1.17112	2.21832	1.04161	2.21832	0.94297	2.21832	0.92515	2.21832	0.90906	2.21832	0.89032	2.21832	0.87085	2.21832	0.84546	2.21832	0.82174	2.21832	0.8081	2.21832	0.7995
2.22163	1.22734	2.22163	1.17096	2.22163	1.09652	2.22163	0.97274	2.22163	0.91937	2.22163	0.84016	2.22163	0.7837	2.22163	0.79627	2.22163	0.94549	2.22163	1.09922							2.22163	1.22734	2.22163	1.16982	2.22163	1.04045	2.22163	0.94169	2.22163	0.92384	2.22163	0.90772	2.22163	0.88901	2.22163	0.86956	2.22163	0.84426	2.22163	0.82065	2.22163	0.80701	2.22163	0.7985
2.22495	1.22632	2.22495	1.17001	2.22495	1.09568	2.22495	0.97229	2.22495	0.91895	2.22495	0.83988	2.22495	0.78309	2.22495	0.79563	2.22495	0.94485	2.22495	1.09855							2.22495	1.22632	2.22495	1.16847	2.22495	1.03924	2.22495	0.94042	2.22495	0.92252	2.22495	0.90638	2.22495	0.88768	2.22495	0.86828	2.22495	0.84306	2.22495	0.81957	2.22495	0.80593	2.22495	0.79749
2.22826	1.22529	2.22826	1.16901	2.22826	1.0948	2.22826	0.97181	2.22826	0.91847	2.22826	0.83957	2.22826	0.78243	2.22826	0.79496	2.22826	0.94417	2.22826	1.09782							2.22826	1.22529	2.22826	1.16705	2.22826	1.038	2.22826	0.9391	2.22826	0.92118	2.22826	0.90502	2.22826	0.88633	2.22826	0.86701	2.22826	0.84184	2.22826	0.8185	2.22826	0.80488	2.22826	0.79651
2.23158	1.22426	2.23158	1.168	2.23158	1.09386	2.23158	0.97129	2.23158	0.91793	2.23158	0.83923	2.23158	0.78177	2.23158	0.79425	2.23158	0.94346	2.23158	1.09703							2.23158	1.22426	2.23158	1.16556	2.23158	1.03675	2.23158	0.93771	2.23158	0.91979	2.23158	0.90365	2.23158	0.88497	2.23158	0.86573	2.23158	0.84063	2.23158	0.81742	2.23158	0.80384	2.23158	0.79553
2.2349	1.2232	2.2349	1.16698	2.2349	1.09282	2.2349	0.97073	2.2349	0.91733	2.2349	0.83885	2.2349	0.78104	2.2349	0.79353	2.2349	0.94273	2.2349	1.09617							2.2349	1.2232	2.2349	1.16403	2.2349	1.03547	2.2349	0.93628	2.2349	0.91838	2.2349	0.90227	2.2349	0.8836	2.2349	0.86445	2.2349	0.83942	2.2349	0.81635	2.2349	0.80281	2.2349	0.79457
2.23822	1.22213	2.23822	1.16595	2.23822	1.09174	2.23822	0.97014	2.23822	0.91669	2.23822	0.83844	2.23822	0.78024	2.23822	0.7928	2.23822	0.94195	2.23822	1.09527							2.23822	1.22213	2.23822	1.16248	2.23822	1.03418	2.23822	0.93484	2.23822	0.91696	2.23822	0.9009	2.23822	0.88226	2.23822	0.86318	2.23822	0.83823	2.23822	0.81529	2.23822	0.80181	2.23822	0.79363
2.24153	1.22103	2.24153	1.16486	2.24153	1.09061	2.24153	0.96949	2.24153	0.91605	2.24153	0.83804	2.24153	0.77947	2.24153	0.7921	2.24153	0.9411	2.24153	1.09435							2.24153	1.22103	2.24153	1.16088	2.24153	1.03285	2.24153	0.93335	2.24153	0.91549	2.24153	0.89949	2.24153	0.88089	2.24153	0.86188	2.24153	0.83702	2.24153	0.81422	2.24153	0.8008	2.24153	0.79268
2.24485	1.21988	2.24485	1.16371	2.24485	1.08949	2.24485	0.96882	2.24485	0.91543	2.24485	0.8376	2.24485	0.77868	2.24485	0.79138	2.24485	0.94022	2.24485	1.09341							2.24485	1.21988	2.24485	1.1593	2.24485	1.03149	2.24485	0.93184	2.24485	0.914	2.24485	0.89806	2.24485	0.87949	2.24485	0.86056	2.24485	0.8358	2.24485	0.81313	2.24485	0.79978	2.24485	0.79173
2.24817	1.21865	2.24817	1.16253	2.24817	1.08835	2.24817	0.96812	2.24817	0.91477	2.24817	0.83712	2.24817	0.77783	2.24817	0.79061	2.24817	0.93929	2.24817	1.09245							2.24817	1.21865	2.24817	1.15771	2.24817	1.03011	2.24817	0.93032	2.24817	0.9125	2.24817	0.89661	2.24817	0.87806	2.24817	0.85923	2.24817	0.83458	2.24817	0.81205	2.24817	0.79875	2.24817	0.79077
2.25148	1.21736	2.25148	1.16122	2.25148	1.08718	2.25148	0.96739	2.25148	0.91403	2.25148	0.83662	2.25148	0.77693	2.25148	0.7898	2.25148	0.93831	2.25148	1.09147							2.25148	1.21736	2.25148	1.15608	2.25148	1.02869	2.25148	0.92878	2.25148	0.91098	2.25148	0.89516	2.25148	0.87662	2.25148	0.85788	2.25148	0.83336	2.25148	0.81095	2.25148	0.79771	2.25148	0.78979
2.2548	1.21603	2.2548	1.15984	2.2548	1.086	2.2548	0.96663	2.2548	0.91324	2.2548	0.83608	2.2548	0.77604	2.2548	0.78899	2.2548	0.93732	2.2548	1.09047							2.2548	1.21603	2.2548	1.15442	2.2548	1.02727	2.2548	0.92727	2.2548	0.90944	2.2548	0.89372	2.2548	0.87516	2.2548	0.85654	2.2548	0.83215	2.2548	0.80985	2.2548	0.79667	2.2548	0.78883
2.25812	1.21471	2.25812	1.15845	2.25812	1.08478	2.25812	0.96584	2.25812	0.91237	2.25812	0.83551	2.25812	0.77508	2.25812	0.78814	2.25812	0.9363	2.25812	1.08944							2.25812	1.21471	2.25812	1.15273	2.25812	1.02581	2.25812	0.92577	2.25812	0.90792	2.25812	0.89231	2.25812	0.87373	2.25812	0.8552	2.25812	0.83098	2.25812	0.80878	2.25812	0.79567	2.25812	0.7879
2.26143	1.21342	2.26143	1.15702	2.26143	1.08354	2.26143	0.96506	2.26143	0.91144	2.26143	0.83493	2.26143	0.77406	2.26143	0.78726	2.26143	0.93526	2.26143	1.0884							2.26143	1.21342	2.26143	1.15102	2.26143	1.02432	2.26143	0.92427	2.26143	0.90643	2.26143	0.89091	2.26143	0.87233	2.26143	0.8539	2.26143	0.82985	2.26143	0.80775	2.26143	0.79472	2.26143	0.78702
2.26475	1.21212	2.26475	1.15554	2.26475	1.08228	2.26475	0.96427	2.26475	0.91053	2.26475	0.83431	2.26475	0.77303	2.26475	0.78637	2.26475	0.9342	2.26475	1.08733							2.26475	1.21212	2.26475	1.14931	2.26475	1.02282	2.26475	0.92276	2.26475	0.90494	2.26475	0.88949	2.26475	0.87094	2.26475	0.8526	2.26475	0.82872	2.26475	0.80673	2.26475	0.79377	2.26475	0.78615
2.26807	1.21084	2.26807	1.15403	2.26807	1.08101	2.26807	0.96346	2.26807	0.90963	2.26807	0.83369	2.26807	0.77199	2.26807	0.78547	2.26807	0.93314	2.26807	1.08624							2.26807	1.21084	2.26807	1.14759	2.26807	1.02128	2.26807	0.92124	2.26807	0.90349	2.26807	0.8881	2.26807	0.86959	2.26807	0.85134	2.26807	0.82762	2.26807	0.80576	2.26807	0.79287	2.26807	0.78532
2.27138	1.20951	2.27138	1.15255	2.27138	1.07972	2.27138	0.96264	2.27138	0.9087	2.27138	0.83303	2.27138	0.77094	2.27138	0.78452	2.27138	0.93208	2.27138	1.08508							2.27138	1.20951	2.27138	1.14587	2.27138	1.0197	2.27138	0.91972	2.27138	0.90205	2.27138	0.8867	2.27138	0.86825	2.27138	0.8501	2.27138	0.82653	2.27138	0.8048	2.27138	0.792	2.27138	0.78451
2.2747	1.20818	2.2747	1.15104	2.2747	1.07836	2.2747	0.96181	2.2747	0.9077	2.2747	0.83234	2.2747	0.76989	2.2747	0.78352	2.2747	0.931	2.2747	1.08388							2.2747	1.20818	2.2747	1.14412	2.2747	1.01814	2.2747	0.91818	2.2747	0.9006	2.2747	0.88531	2.2747	0.86691	2.2747	0.84888	2.2747	0.82545	2.2747	0.80386	2.2747	0.79112	2.2747	0.78371
2.27802	1.20682	2.27802	1.14952	2.27802	1.07692	2.27802	0.96094	2.27802	0.90668	2.27802	0.83163	2.27802	0.76882	2.27802	0.78249	2.27802	0.92988	2.27802	1.08269							2.27802	1.20682	2.27802	1.14231	2.27802	1.01655	2.27802	0.91663	2.27802	0.89916	2.27802	0.88392	2.27802	0.86556	2.27802	0.84766	2.27802	0.82437	2.27802	0.80294	2.27802	0.79026	2.27802	0.78293
2.28133	1.20552	2.28133	1.14798	2.28133	1.07545	2.28133	0.96005	2.28133	0.90558	2.28133	0.8309	2.28133	0.7677	2.28133	0.78142	2.28133	0.92873	2.28133	1.08147							2.28133	1.20552	2.28133	1.14048	2.28133	1.01492	2.28133	0.91508	2.28133	0.89771	2.28133	0.88252	2.28133	0.86421	2.28133	0.84646	2.28133	0.8233	2.28133	0.80205	2.28133	0.7894	2.28133	0.78216
2.28465	1.20424	2.28465	1.14647	2.28465	1.07397	2.28465	0.95914	2.28465	0.90449	2.28465	0.83016	2.28465	0.76652	2.28465	0.78032	2.28465	0.92754	2.28465	1.08024							2.28465	1.20424	2.28465	1.13861	2.28465	1.01329	2.28465	0.91356	2.28465	0.89627	2.28465	0.88113	2.28465	0.86286	2.28465	0.84526	2.28465	0.82224	2.28465	0.80118	2.28465	0.78857	2.28465	0.78141
2.28797	1.20294	2.28797	1.14491	2.28797	1.0725	2.28797	0.95822	2.28797	0.90336	2.28797	0.82938	2.28797	0.76533	2.28797	0.77919	2.28797	0.92628	2.28797	1.07901							2.28797	1.20294	2.28797	1.13674	2.28797	1.01164	2.28797	0.91206	2.28797	0.89485	2.28797	0.87975	2.28797	0.86152	2.28797	0.8441	2.28797	0.82121	2.28797	0.80032	2.28797	0.78777	2.28797	0.78068
2.29128	1.20162	2.29128	1.14336	2.29128	1.07098	2.29128	0.95729	2.29128	0.90224	2.29128	0.82859	2.29128	0.76414	2.29128	0.77803	2.29128	0.92501	2.29128	1.07774							2.29128	1.20162	2.29128	1.13486	2.29128	1.00997	2.29128	0.91059	2.29128	0.89342	2.29128	0.87837	2.29128	0.86021	2.29128	0.84294	2.29128	0.82021	2.29128	0.79946	2.29128	0.78697	2.29128	0.77997
2.2946	1.20027	2.2946	1.14184	2.2946	1.06944	2.2946	0.95635	2.2946	0.90111	2.2946	0.82777	2.2946	0.76296	2.2946	0.77685	2.2946	0.92374	2.2946	1.07644							2.2946	1.20027	2.2946	1.13298	2.2946	1.0083	2.2946	0.90913	2.2946	0.89197	2.2946	0.87699	2.2946	0.8589	2.2946	0.84178	2.2946	0.8192	2.2946	0.79859	2.2946	0.78618	2.2946	0.77926
2.29792	1.19887	2.29792	1.14033	2.29792	1.06789	2.29792	0.95539	2.29792	0.9	2.29792	0.82694	2.29792	0.76177	2.29792	0.7757	2.29792	0.9225	2.29792	1.07514							2.29792	1.19887	2.29792	1.13108	2.29792	1.00664	2.29792	0.90767	2.29792	0.89052	2.29792	0.87563	2.29792	0.8576	2.29792	0.84062	2.29792	0.81821	2.29792	0.79772	2.29792	0.78541	2.29792	0.77856
2.30124	1.19744	2.30124	1.13883	2.30124	1.0663	2.30124	0.9544	2.30124	0.89886	2.30124	0.8261	2.30124	0.76058	2.30124	0.77457	2.30124	0.92126	2.30124	1.07383							2.30124	1.19744	2.30124	1.12912	2.30124	1.00496	2.30124	0.90618	2.30124	0.88907	2.30124	0.87427	2.30124	0.85633	2.30124	0.83948	2.30124	0.81722	2.30124	0.79687	2.30124	0.78463	2.30124	0.77787
2.30455	1.19601	2.30455	1.13733	2.30455	1.0647	2.30455	0.95339	2.30455	0.89775	2.30455	0.82525	2.30455	0.7594	2.30455	0.77347	2.30455	0.92002	2.30455	1.07251							2.30455	1.19601	2.30455	1.12716	2.30455	1.00328	2.30455	0.90466	2.30455	0.88761	2.30455	0.87292	2.30455	0.85506	2.30455	0.83832	2.30455	0.81621	2.30455	0.79602	2.30455	0.78384	2.30455	0.77718
2.30787	1.19458	2.30787	1.13576	2.30787	1.06315	2.30787	0.95236	2.30787	0.89663	2.30787	0.8244	2.30787	0.75823	2.30787	0.77237	2.30787	0.91873	2.30787	1.07118							2.30787	1.19458	2.30787	1.1252	2.30787	1.00158	2.30787	0.90314	2.30787	0.88615	2.30787	0.87158	2.30787	0.85378	2.30787	0.83717	2.30787	0.81521	2.30787	0.79516	2.30787	0.78305	2.30787	0.77649
2.31119	1.19316	2.31119	1.13414	2.31119	1.06159	2.31119	0.95132	2.31119	0.89545	2.31119	0.82354	2.31119	0.75701	2.31119	0.77124	2.31119	0.9174	2.31119	1.06981							2.31119	1.19316	2.31119	1.12321	2.31119	0.99988	2.31119	0.90159	2.31119	0.88471	2.31119	0.87026	2.31119	0.85253	2.31119	0.83603	2.31119	0.81422	2.31119	0.79433	2.31119	0.78227	2.31119	0.77581
2.3145	1.19175	2.3145	1.13258	2.3145	1.06004	2.3145	0.95026	2.3145	0.89421	2.3145	0.82268	2.3145	0.7558	2.3145	0.77011	2.3145	0.91604	2.3145	1.06842							2.3145	1.19175	2.3145	1.12119	2.3145	0.99816	2.3145	0.90008	2.3145	0.88327	2.3145	0.86894	2.3145	0.85128	2.3145	0.8349	2.3145	0.81321	2.3145	0.7935	2.3145	0.78149	2.3145	0.77515
2.31782	1.19038	2.31782	1.13099	2.31782	1.05852	2.31782	0.94919	2.31782	0.89295	2.31782	0.82179	2.31782	0.75457	2.31782	0.76894	2.31782	0.91471	2.31782	1.06702							2.31782	1.19038	2.31782	1.11916	2.31782	0.99643	2.31782	0.8986	2.31782	0.88185	2.31782	0.86763	2.31782	0.85001	2.31782	0.83378	2.31782	0.81221	2.31782	0.79267	2.31782	0.78072	2.31782	0.7745
2.32114	1.18904	2.32114	1.12941	2.32114	1.057	2.32114	0.94809	2.32114	0.89169	2.32114	0.82088	2.32114	0.75329	2.32114	0.76776	2.32114	0.91338	2.32114	1.0656							2.32114	1.18904	2.32114	1.11711	2.32114	0.99469	2.32114	0.8971	2.32114	0.88043	2.32114	0.86631	2.32114	0.84875	2.32114	0.83266	2.32114	0.81121	2.32114	0.79187	2.32114	0.77998	2.32114	0.77387
2.32445	1.18769	2.32445	1.12782	2.32445	1.05547	2.32445	0.94697	2.32445	0.89048	2.32445	0.81995	2.32445	0.75202	2.32445	0.76653	2.32445	0.91202	2.32445	1.06413							2.32445	1.18769	2.32445	1.11503	2.32445	0.99293	2.32445	0.89561	2.32445	0.87902	2.32445	0.86503	2.32445	0.8475	2.32445	0.83154	2.32445	0.81023	2.32445	0.79108	2.32445	0.77927	2.32445	0.77328
2.32777	1.18631	2.32777	1.12628	2.32777	1.05391	2.32777	0.94586	2.32777	0.88927	2.32777	0.81897	2.32777	0.75071	2.32777	0.76525	2.32777	0.91065	2.32777	1.0626							2.32777	1.18631	2.32777	1.11297	2.32777	0.99112	2.32777	0.8941	2.32777	0.87763	2.32777	0.86376	2.32777	0.84627	2.32777	0.83046	2.32777	0.80928	2.32777	0.79032	2.32777	0.77857	2.32777	0.7727
2.33109	1.18495	2.33109	1.12467	2.33109	1.05231	2.33109	0.94472	2.33109	0.88802	2.33109	0.81796	2.33109	0.74936	2.33109	0.76392	2.33109	0.9092	2.33109	1.06103							2.33109	1.18495	2.33109	1.11092	2.33109	0.98931	2.33109	0.89257	2.33109	0.87622	2.33109	0.86247	2.33109	0.84504	2.33109	0.82938	2.33109	0.80834	2.33109	0.78956	2.33109	0.77789	2.33109	0.77212
2.3344	1.18357	2.3344	1.12302	2.3344	1.05063	2.3344	0.94357	2.3344	0.88674	2.3344	0.81693	2.3344	0.74796	2.3344	0.76254	2.3344	0.90766	2.3344	1.05943							2.3344	1.18357	2.3344	1.10887	2.3344	0.98748	2.3344	0.89106	2.3344	0.87483	2.3344	0.86119	2.3344	0.84384	2.3344	0.82832	2.3344	0.8074	2.3344	0.78882	2.3344	0.77721	2.3344	0.77154
2.33772	1.1822	2.33772	1.1214	2.33772	1.04893	2.33772	0.94239	2.33772	0.88546	2.33772	0.81591	2.33772	0.74656	2.33772	0.76113	2.33772	0.90613	2.33772	1.05782							2.33772	1.1822	2.33772	1.10683	2.33772	0.98564	2.33772	0.88958	2.33772	0.87346	2.33772	0.85993	2.33772	0.84269	2.33772	0.8273	2.33772	0.8065	2.33772	0.78809	2.33772	0.77655	2.33772	0.77098
2.34104	1.18091	2.34104	1.11977	2.34104	1.04729	2.34104	0.94122	2.34104	0.88418	2.34104	0.8149	2.34104	0.74518	2.34104	0.75977	2.34104	0.90458	2.34104	1.05627							2.34104	1.18091	2.34104	1.10479	2.34104	0.98381	2.34104	0.88811	2.34104	0.87209	2.34104	0.85867	2.34104	0.84153	2.34104	0.82627	2.34104	0.8056	2.34104	0.78737	2.34104	0.7759	2.34104	0.7704
2.34435	1.17961	2.34435	1.11817	2.34435	1.04569	2.34435	0.94007	2.34435	0.88292	2.34435	0.81391	2.34435	0.74385	2.34435	0.75845	2.34435	0.90303	2.34435	1.05474							2.34435	1.17961	2.34435	1.10277	2.34435	0.98198	2.34435	0.88664	2.34435	0.87072	2.34435	0.85742	2.34435	0.84038	2.34435	0.82526	2.34435	0.80469	2.34435	0.78665	2.34435	0.77525	2.34435	0.76984
2.34767	1.17832	2.34767	1.11661	2.34767	1.04411	2.34767	0.93894	2.34767	0.88164	2.34767	0.81292	2.34767	0.74249	2.34767	0.75714	2.34767	0.90147	2.34767	1.05321							2.34767	1.17832	2.34767	1.10071	2.34767	0.98016	2.34767	0.88522	2.34767	0.86938	2.34767	0.85618	2.34767	0.83924	2.34767	0.82425	2.34767	0.80381	2.34767	0.78597	2.34767	0.77463	2.34767	0.76929
2.35099	1.1771	2.35099	1.11508	2.35099	1.04255	2.35099	0.9378	2.35099	0.88037	2.35099	0.81193	2.35099	0.74114	2.35099	0.75586	2.35099	0.89994	2.35099	1.05172							2.35099	1.1771	2.35099	1.09866	2.35099	0.97835	2.35099	0.88379	2.35099	0.86804	2.35099	0.85495	2.35099	0.8381	2.35099	0.82325	2.35099	0.80295	2.35099	0.78529	2.35099	0.77403	2.35099	0.76875
2.35431	1.17587	2.35431	1.11353	2.35431	1.04097	2.35431	0.9367	2.35431	0.8791	2.35431	0.81093	2.35431	0.73977	2.35431	0.75458	2.35431	0.8984	2.35431	1.05023							2.35431	1.17587	2.35431	1.09664	2.35431	0.97656	2.35431	0.88235	2.35431	0.86669	2.35431	0.85371	2.35431	0.83695	2.35431	0.82226	2.35431	0.80209	2.35431	0.7846	2.35431	0.77343	2.35431	0.76822
2.35762	1.17463	2.35762	1.11197	2.35762	1.03933	2.35762	0.9356	2.35762	0.87784	2.35762	0.80991	2.35762	0.73837	2.35762	0.7533	2.35762	0.89691	2.35762	1.04876							2.35762	1.17463	2.35762	1.09463	2.35762	0.97475	2.35762	0.88092	2.35762	0.86536	2.35762	0.85245	2.35762	0.83579	2.35762	0.82125	2.35762	0.80124	2.35762	0.78393	2.35762	0.77281	2.35762	0.7677
2.36094	1.17344	2.36094	1.11043	2.36094	1.03766	2.36094	0.93442	2.36094	0.87665	2.36094	0.80891	2.36094	0.73701	2.36094	0.75199	2.36094	0.89544	2.36094	1.04729							2.36094	1.17344	2.36094	1.09264	2.36094	0.97294	2.36094	0.8795	2.36094	0.86404	2.36094	0.85121	2.36094	0.83463	2.36094	0.82026	2.36094	0.80042	2.36094	0.78325	2.36094	0.77221	2.36094	0.76718
2.36426	1.17227	2.36426	1.10892	2.36426	1.03598	2.36426	0.93326	2.36426	0.87553	2.36426	0.80792	2.36426	0.73573	2.36426	0.7507	2.36426	0.89396	2.36426	1.04583							2.36426	1.17227	2.36426	1.09068	2.36426	0.97117	2.36426	0.87806	2.36426	0.86275	2.36426	0.84998	2.36426	0.83348	2.36426	0.81927	2.36426	0.79959	2.36426	0.78258	2.36426	0.77161	2.36426	0.76667
2.36757	1.17106	2.36757	1.10745	2.36757	1.03433	2.36757	0.93205	2.36757	0.87442	2.36757	0.80694	2.36757	0.73444	2.36757	0.74945	2.36757	0.89246	2.36757	1.04435							2.36757	1.17106	2.36757	1.08872	2.36757	0.96938	2.36757	0.87662	2.36757	0.86145	2.36757	0.84875	2.36757	0.83232	2.36757	0.81827	2.36757	0.79874	2.36757	0.78189	2.36757	0.771	2.36757	0.76616
2.37089	1.16986	2.37089	1.10597	2.37089	1.03271	2.37089	0.9308	2.37089	0.87328	2.37089	0.80596	2.37089	0.73313	2.37089	0.74821	2.37089	0.89096	2.37089	1.04286							2.37089	1.16986	2.37089	1.08675	2.37089	0.96762	2.37089	0.87517	2.37089	0.86013	2.37089	0.84754	2.37089	0.83117	2.37089	0.81727	2.37089	0.79789	2.37089	0.78121	2.37089	0.7704	2.37089	0.76565
2.37421	1.16866	2.37421	1.10447	2.37421	1.03107	2.37421	0.92956	2.37421	0.87212	2.37421	0.80497	2.37421	0.7318	2.37421	0.74695	2.37421	0.88944	2.37421	1.04136							2.37421	1.16866	2.37421	1.08481	2.37421	0.9659	2.37421	0.87373	2.37421	0.85879	2.37421	0.84635	2.37421	0.83004	2.37421	0.81628	2.37421	0.79705	2.37421	0.78054	2.37421	0.76979	2.37421	0.76515
2.37752	1.16749	2.37752	1.10298	2.37752	1.02944	2.37752	0.92833	2.37752	0.87094	2.37752	0.80398	2.37752	0.73054	2.37752	0.74573	2.37752	0.88794	2.37752	1.03986							2.37752	1.16749	2.37752	1.08288	2.37752	0.9642	2.37752	0.8723	2.37752	0.85746	2.37752	0.84517	2.37752	0.82893	2.37752	0.8153	2.37752	0.79621	2.37752	0.77986	2.37752	0.76918	2.37752	0.76467
2.38084	1.16639	2.38084	1.10152	2.38084	1.02783	2.38084	0.92708	2.38084	0.86972	2.38084	0.80297	2.38084	0.72927	2.38084	0.74448	2.38084	0.88641	2.38084	1.03833							2.38084	1.16639	2.38084	1.08093	2.38084	0.96251	2.38084	0.87089	2.38084	0.85615	2.38084	0.844	2.38084	0.82783	2.38084	0.81434	2.38084	0.79537	2.38084	0.77918	2.38084	0.76857	2.38084	0.7642
2.38416	1.16533	2.38416	1.10007	2.38416	1.02622	2.38416	0.92585	2.38416	0.86848	2.38416	0.80195	2.38416	0.72798	2.38416	0.74323	2.38416	0.8849	2.38416	1.03677							2.38416	1.16533	2.38416	1.07901	2.38416	0.96085	2.38416	0.86949	2.38416	0.85486	2.38416	0.84286	2.38416	0.82676	2.38416	0.81341	2.38416	0.79456	2.38416	0.77852	2.38416	0.768	2.38416	0.76374
2.38747	1.16427	2.38747	1.09861	2.38747	1.02463	2.38747	0.92467	2.38747	0.86727	2.38747	0.80093	2.38747	0.72669	2.38747	0.74196	2.38747	0.88336	2.38747	1.0352							2.38747	1.16427	2.38747	1.07708	2.38747	0.95914	2.38747	0.86814	2.38747	0.85362	2.38747	0.84175	2.38747	0.82571	2.38747	0.81253	2.38747	0.79379	2.38747	0.77788	2.38747	0.76745	2.38747	0.76328
2.39079	1.16321	2.39079	1.09719	2.39079	1.02303	2.39079	0.9235	2.39079	0.86605	2.39079	0.79989	2.39079	0.72537	2.39079	0.74066	2.39079	0.88182	2.39079	1.03361							2.39079	1.16321	2.39079	1.07514	2.39079	0.95743	2.39079	0.86683	2.39079	0.8524	2.39079	0.84064	2.39079	0.82468	2.39079	0.81167	2.39079	0.79305	2.39079	0.77723	2.39079	0.76691	2.39079	0.76284
2.39411	1.16216	2.39411	1.09577	2.39411	1.02143	2.39411	0.92236	2.39411	0.86487	2.39411	0.79883	2.39411	0.72402	2.39411	0.73935	2.39411	0.8803	2.39411	1.03203							2.39411	1.16216	2.39411	1.07324	2.39411	0.95576	2.39411	0.86552	2.39411	0.85119	2.39411	0.83952	2.39411	0.82366	2.39411	0.81083	2.39411	0.79232	2.39411	0.7766	2.39411	0.76639	2.39411	0.7624
2.39742	1.16113	2.39742	1.09433	2.39742	1.01982	2.39742	0.92123	2.39742	0.86362	2.39742	0.79775	2.39742	0.72269	2.39742	0.738	2.39742	0.87879	2.39742	1.03045							2.39742	1.16113	2.39742	1.07131	2.39742	0.95411	2.39742	0.86427	2.39742	0.84999	2.39742	0.83842	2.39742	0.82266	2.39742	0.80999	2.39742	0.79162	2.39742	0.77598	2.39742	0.76587	2.39742	0.762
2.40074	1.16011	2.40074	1.09292	2.40074	1.0182	2.40074	0.9201	2.40074	0.86234	2.40074	0.79667	2.40074	0.72139	2.40074	0.73665	2.40074	0.87729	2.40074	1.02889							2.40074	1.16011	2.40074	1.0694	2.40074	0.95244	2.40074	0.86303	2.40074	0.84879	2.40074	0.83732	2.40074	0.82167	2.40074	0.80913	2.40074	0.7909	2.40074	0.77537	2.40074	0.76534	2.40074	0.76159
2.40406	1.15915	2.40406	1.09155	2.40406	1.01662	2.40406	0.91896	2.40406	0.86106	2.40406	0.79557	2.40406	0.7201	2.40406	0.73534	2.40406	0.87579	2.40406	1.02735							2.40406	1.15915	2.40406	1.06748	2.40406	0.95081	2.40406	0.86178	2.40406	0.84759	2.40406	0.83623	2.40406	0.82068	2.40406	0.80828	2.40406	0.79018	2.40406	0.77476	2.40406	0.76483	2.40406	0.76119
2.40737	1.15816	2.40737	1.09018	2.40737	1.01507	2.40737	0.91782	2.40737	0.85978	2.40737	0.79447	2.40737	0.71881	2.40737	0.73405	2.40737	0.87427	2.40737	1.02579							2.40737	1.15816	2.40737	1.06553	2.40737	0.94918	2.40737	0.86055	2.40737	0.84641	2.40737	0.83515	2.40737	0.81971	2.40737	0.80743	2.40737	0.78946	2.40737	0.77417	2.40737	0.76432	2.40737	0.7608
2.41069	1.15714	2.41069	1.08885	2.41069	1.01356	2.41069	0.91672	2.41069	0.85856	2.41069	0.79339	2.41069	0.71755	2.41069	0.73278	2.41069	0.87274	2.41069	1.02423							2.41069	1.15714	2.41069	1.06358	2.41069	0.94756	2.41069	0.85935	2.41069	0.84526	2.41069	0.83409	2.41069	0.81876	2.41069	0.80659	2.41069	0.78875	2.41069	0.77357	2.41069	0.76384	2.41069	0.7604
2.41401	1.1561	2.41401	1.08757	2.41401	1.01208	2.41401	0.91558	2.41401	0.85748	2.41401	0.79232	2.41401	0.71633	2.41401	0.73152	2.41401	0.8712	2.41401	1.0227							2.41401	1.1561	2.41401	1.06163	2.41401	0.94592	2.41401	0.85816	2.41401	0.84414	2.41401	0.83304	2.41401	0.81782	2.41401	0.80577	2.41401	0.78806	2.41401	0.773	2.41401	0.76337	2.41401	0.76001
2.41732	1.15509	2.41732	1.08634	2.41732	1.01066	2.41732	0.91442	2.41732	0.85643	2.41732	0.79128	2.41732	0.7151	2.41732	0.73022	2.41732	0.86966	2.41732	1.02116							2.41732	1.15509	2.41732	1.05968	2.41732	0.94428	2.41732	0.857	2.41732	0.84305	2.41732	0.832	2.41732	0.81689	2.41732	0.80495	2.41732	0.7874	2.41732	0.77245	2.41732	0.76293	2.41732	0.75964
2.42064	1.15407	2.42064	1.08515	2.42064	1.00926	2.42064	0.91327	2.42064	0.85537	2.42064	0.79026	2.42064	0.71391	2.42064	0.72893	2.42064	0.86816	2.42064	1.01963							2.42064	1.15407	2.42064	1.05777	2.42064	0.94264	2.42064	0.85587	2.42064	0.84198	2.42064	0.83096	2.42064	0.81597	2.42064	0.80414	2.42064	0.78675	2.42064	0.77192	2.42064	0.76248	2.42064	0.75927
2.42396	1.15305	2.42396	1.08392	2.42396	1.00789	2.42396	0.91209	2.42396	0.85431	2.42396	0.78924	2.42396	0.71273	2.42396	0.72766	2.42396	0.86668	2.42396	1.01812							2.42396	1.15305	2.42396	1.05592	2.42396	0.941	2.42396	0.85471	2.42396	0.8409	2.42396	0.82992	2.42396	0.81504	2.42396	0.80335	2.42396	0.78612	2.42396	0.7714	2.42396	0.76205	2.42396	0.7589
2.42727	1.15213	2.42727	1.08266	2.42727	1.00652	2.42727	0.9109	2.42727	0.85318	2.42727	0.78824	2.42727	0.71153	2.42727	0.72643	2.42727	0.86525	2.42727	1.01662							2.42727	1.15213	2.42727	1.05412	2.42727	0.93939	2.42727	0.85359	2.42727	0.83982	2.42727	0.8289	2.42727	0.81412	2.42727	0.80256	2.42727	0.78548	2.42727	0.77088	2.42727	0.76162	2.42727	0.75853
2.43059	1.15123	2.43059	1.08143	2.43059	1.00518	2.43059	0.90974	2.43059	0.85206	2.43059	0.78727	2.43059	0.71032	2.43059	0.72524	2.43059	0.86385	2.43059	1.01515							2.43059	1.15123	2.43059	1.05237	2.43059	0.93779	2.43059	0.85246	2.43059	0.83874	2.43059	0.82789	2.43059	0.81322	2.43059	0.8018	2.43059	0.78485	2.43059	0.77037	2.43059	0.76119	2.43059	0.75817
2.43391	1.1504	2.43391	1.08018	2.43391	1.00387	2.43391	0.90866	2.43391	0.85094	2.43391	0.78631	2.43391	0.70911	2.43391	0.72408	2.43391	0.86244	2.43391	1.01367							2.43391	1.1504	2.43391	1.05067	2.43391	0.93622	2.43391	0.85136	2.43391	0.83768	2.43391	0.82691	2.43391	0.81233	2.43391	0.80105	2.43391	0.78422	2.43391	0.76987	2.43391	0.76077	2.43391	0.7578
2.43723	1.14966	2.43723	1.07895	2.43723	1.00266	2.43723	0.90761	2.43723	0.84983	2.43723	0.78536	2.43723	0.70788	2.43723	0.72291	2.43723	0.86104	2.43723	1.01221							2.43723	1.14966	2.43723	1.04901	2.43723	0.93468	2.43723	0.85027	2.43723	0.83664	2.43723	0.82596	2.43723	0.8115	2.43723	0.80031	2.43723	0.78359	2.43723	0.76938	2.43723	0.76037	2.43723	0.75746
2.44054	1.14895	2.44054	1.0778	2.44054	1.00147	2.44054	0.90657	2.44054	0.84881	2.44054	0.78442	2.44054	0.70667	2.44054	0.72174	2.44054	0.85964	2.44054	1.01077							2.44054	1.14895	2.44054	1.04741	2.44054	0.93315	2.44054	0.84918	2.44054	0.83563	2.44054	0.82505	2.44054	0.81069	2.44054	0.7996	2.44054	0.783	2.44054	0.76891	2.44054	0.75997	2.44054	0.75714
2.44386	1.14826	2.44386	1.07671	2.44386	1.00033	2.44386	0.90556	2.44386	0.84777	2.44386	0.78349	2.44386	0.70548	2.44386	0.72059	2.44386	0.85827	2.44386	1.00932							2.44386	1.14826	2.44386	1.04582	2.44386	0.93164	2.44386	0.84807	2.44386	0.83462	2.44386	0.82414	2.44386	0.80987	2.44386	0.7989	2.44386	0.78243	2.44386	0.76844	2.44386	0.7596	2.44386	0.75683
2.44718	1.14763	2.44718	1.07569	2.44718	0.99923	2.44718	0.90458	2.44718	0.84675	2.44718	0.78257	2.44718	0.70435	2.44718	0.71948	2.44718	0.85695	2.44718	1.00785							2.44718	1.14763	2.44718	1.04429	2.44718	0.93019	2.44718	0.84702	2.44718	0.83363	2.44718	0.82326	2.44718	0.80908	2.44718	0.79821	2.44718	0.78188	2.44718	0.768	2.44718	0.75924	2.44718	0.75652
2.45049	1.14705	2.45049	1.07466	2.45049	0.99806	2.45049	0.90356	2.45049	0.84569	2.45049	0.78164	2.45049	0.70319	2.45049	0.71837	2.45049	0.85564	2.45049	1.00641							2.45049	1.14705	2.45049	1.04276	2.45049	0.92875	2.45049	0.84597	2.45049	0.83267	2.45049	0.82239	2.45049	0.80829	2.45049	0.79753	2.45049	0.78135	2.45049	0.76757	2.45049	0.75889	2.45049	0.75621
2.45381	1.1465	2.45381	1.0737	2.45381	0.99694	2.45381	0.90257	2.45381	0.84465	2.45381	0.78074	2.45381	0.70207	2.45381	0.71731	2.45381	0.85435	2.45381	1.00502							2.45381	1.1465	2.45381	1.0412	2.45381	0.92735	2.45381	0.84495	2.45381	0.83174	2.45381	0.82152	2.45381	0.80751	2.45381	0.79685	2.45381	0.78081	2.45381	0.76714	2.45381	0.75855	2.45381	0.75589
2.45713	1.14601	2.45713	1.0727	2.45713	0.99584	2.45713	0.9016	2.45713	0.8436	2.45713	0.77988	2.45713	0.70096	2.45713	0.71631	2.45713	0.85307	2.45713	1.00365							2.45713	1.14601	2.45713	1.03969	2.45713	0.92598	2.45713	0.84399	2.45713	0.83082	2.45713	0.82064	2.45713	0.80674	2.45713	0.79617	2.45713	0.78027	2.45713	0.76672	2.45713	0.75818	2.45713	0.75558
2.46044	1.14554	2.46044	1.07168	2.46044	0.99476	2.46044	0.90062	2.46044	0.84261	2.46044	0.77903	2.46044	0.69989	2.46044	0.71532	2.46044	0.85179	2.46044	1.0023							2.46044	1.14554	2.46044	1.03819	2.46044	0.92463	2.46044	0.84311	2.46044	0.82994	2.46044	0.81981	2.46044	0.80601	2.46044	0.79552	2.46044	0.77975	2.46044	0.76631	2.46044	0.75784	2.46044	0.7553
2.46376	1.14508	2.46376	1.07071	2.46376	0.99368	2.46376	0.89969	2.46376	0.84173	2.46376	0.7782	2.46376	0.69881	2.46376	0.71428	2.46376	0.85047	2.46376	1.00097							2.46376	1.14508	2.46376	1.03671	2.46376	0.92327	2.46376	0.84224	2.46376	0.82907	2.46376	0.81899	2.46376	0.8053	2.46376	0.7949	2.46376	0.77926	2.46376	0.76592	2.46376	0.7575	2.46376	0.75504
2.46708	1.14465	2.46708	1.06975	2.46708	0.99261	2.46708	0.89879	2.46708	0.84087	2.46708	0.77739	2.46708	0.69782	2.46708	0.71332	2.46708	0.84921	2.46708	0.99961							2.46708	1.14465	2.46708	1.03525	2.46708	0.92194	2.46708	0.84138	2.46708	0.8282	2.46708	0.81817	2.46708	0.80458	2.46708	0.79428	2.46708	0.77876	2.46708	0.76552	2.46708	0.75715	2.46708	0.75478
2.47039	1.14423	2.47039	1.06876	2.47039	0.99158	2.47039	0.89792	2.47039	0.84002	2.47039	0.7766	2.47039	0.69686	2.47039	0.71235	2.47039	0.84798	2.47039	0.99825							2.47039	1.14423	2.47039	1.03383	2.47039	0.92062	2.47039	0.84054	2.47039	0.82735	2.47039	0.81736	2.47039	0.80388	2.47039	0.79367	2.47039	0.77828	2.47039	0.76513	2.47039	0.75683	2.47039	0.75453
2.47371	1.14388	2.47371	1.06785	2.47371	0.9906	2.47371	0.89708	2.47371	0.8391	2.47371	0.77583	2.47371	0.69587	2.47371	0.71136	2.47371	0.84677	2.47371	0.99692							2.47371	1.14388	2.47371	1.03241	2.47371	0.91932	2.47371	0.83968	2.47371	0.8265	2.47371	0.81655	2.47371	0.8032	2.47371	0.79308	2.47371	0.7778	2.47371	0.76474	2.47371	0.75652	2.47371	0.75428
2.47703	1.14356	2.47703	1.06704	2.47703	0.9897	2.47703	0.89623	2.47703	0.83813	2.47703	0.77511	2.47703	0.69493	2.47703	0.71044	2.47703	0.84562	2.47703	0.99562							2.47703	1.14356	2.47703	1.03102	2.47703	0.91806	2.47703	0.83883	2.47703	0.82567	2.47703	0.81576	2.47703	0.80254	2.47703	0.7925	2.47703	0.77734	2.47703	0.76436	2.47703	0.75622	2.47703	0.75403
2.48034	1.14327	2.48034	1.06626	2.48034	0.98883	2.48034	0.89539	2.48034	0.83717	2.48034	0.7744	2.48034	0.694	2.48034	0.70953	2.48034	0.84453	2.48034	0.99435							2.48034	1.14327	2.48034	1.02966	2.48034	0.91682	2.48034	0.83798	2.48034	0.82484	2.48034	0.81499	2.48034	0.80189	2.48034	0.79191	2.48034	0.77688	2.48034	0.76398	2.48034	0.75593	2.48034	0.75379
2.48366	1.14301	2.48366	1.06559	2.48366	0.98798	2.48366	0.89457	2.48366	0.83625	2.48366	0.77369	2.48366	0.69304	2.48366	0.70862	2.48366	0.8434	2.48366	0.99307							2.48366	1.14301	2.48366	1.02829	2.48366	0.91559	2.48366	0.83713	2.48366	0.82402	2.48366	0.81423	2.48366	0.80124	2.48366	0.79131	2.48366	0.77642	2.48366	0.76359	2.48366	0.75562	2.48366	0.75355
2.48698	1.14279	2.48698	1.06491	2.48698	0.98713	2.48698	0.8938	2.48698	0.8354	2.48698	0.77299	2.48698	0.69209	2.48698	0.70774	2.48698	0.84227	2.48698	0.9918							2.48698	1.14279	2.48698	1.02692	2.48698	0.9144	2.48698	0.83631	2.48698	0.82321	2.48698	0.81348	2.48698	0.80058	2.48698	0.7907	2.48698	0.77596	2.48698	0.76322	2.48698	0.75533	2.48698	0.75331
2.4903	1.14257	2.4903	1.06427	2.4903	0.9863	2.4903	0.89306	2.4903	0.83464	2.4903	0.77227	2.4903	0.69118	2.4903	0.70688	2.4903	0.84114	2.4903	0.99055							2.4903	1.14257	2.4903	1.02556	2.4903	0.91324	2.4903	0.83547	2.4903	0.82242	2.4903	0.81275	2.4903	0.79991	2.4903	0.79008	2.4903	0.77553	2.4903	0.76283	2.4903	0.75503	2.4903	0.75307
2.49361	1.14242	2.49361	1.06367	2.49361	0.98548	2.49361	0.89238	2.49361	0.83391	2.49361	0.77158	2.49361	0.69035	2.49361	0.70607	2.49361	0.84005	2.49361	0.98933							2.49361	1.14242	2.49361	1.0242	2.49361	0.91211	2.49361	0.83465	2.49361	0.82164	2.49361	0.81202	2.49361	0.79925	2.49361	0.78947	2.49361	0.7751	2.49361	0.76244	2.49361	0.75473	2.49361	0.75282
2.49693	1.14228	2.49693	1.06309	2.49693	0.98467	2.49693	0.89169	2.49693	0.83321	2.49693	0.77092	2.49693	0.68956	2.49693	0.70528	2.49693	0.83898	2.49693	0.98815							2.49693	1.14228	2.49693	1.02291	2.49693	0.91098	2.49693	0.83383	2.49693	0.82088	2.49693	0.81133	2.49693	0.79861	2.49693	0.78887	2.49693	0.77468	2.49693	0.76205	2.49693	0.75445	2.49693	0.75259
2.50025	1.14215	2.50025	1.06256	2.50025	0.98392	2.50025	0.89103	2.50025	0.83252	2.50025	0.77029	2.50025	0.68884	2.50025	0.70451	2.50025	0.83796	2.50025	0.98703							2.50025	1.14215	2.50025	1.02166	2.50025	0.90985	2.50025	0.83299	2.50025	0.82014	2.50025	0.81066	2.50025	0.79799	2.50025	0.78829	2.50025	0.77427	2.50025	0.76167	2.50025	0.75418	2.50025	0.75237
2.50356	1.14204	2.50356	1.06205	2.50356	0.98321	2.50356	0.89037	2.50356	0.83188	2.50356	0.76968	2.50356	0.6882	2.50356	0.70376	2.50356	0.83698	2.50356	0.98593							2.50356	1.14204	2.50356	1.02045	2.50356	0.90874	2.50356	0.83218	2.50356	0.81943	2.50356	0.81002	2.50356	0.79739	2.50356	0.78773	2.50356	0.77387	2.50356	0.7613	2.50356	0.75392	2.50356	0.75217
2.50688	1.1419	2.50688	1.06153	2.50688	0.98249	2.50688	0.88972	2.50688	0.83128	2.50688	0.76908	2.50688	0.68753	2.50688	0.70299	2.50688	0.83603	2.50688	0.98483							2.50688	1.1419	2.50688	1.01932	2.50688	0.90763	2.50688	0.83143	2.50688	0.81874	2.50688	0.80938	2.50688	0.79681	2.50688	0.78719	2.50688	0.77347	2.50688	0.76095	2.50688	0.75368	2.50688	0.75199
2.5102	1.14181	2.5102	1.06108	2.5102	0.98183	2.5102	0.8891	2.5102	0.83073	2.5102	0.76848	2.5102	0.68685	2.5102	0.70223	2.5102	0.83512	2.5102	0.98373							2.5102	1.14181	2.5102	1.01825	2.5102	0.90657	2.5102	0.83072	2.5102	0.81807	2.5102	0.80876	2.5102	0.79624	2.5102	0.78666	2.5102	0.77309	2.5102	0.76062	2.5102	0.75346	2.5102	0.75182
2.51351	1.14176	2.51351	1.06062	2.51351	0.98118	2.51351	0.8885	2.51351	0.83018	2.51351	0.7679	2.51351	0.68621	2.51351	0.70149	2.51351	0.83422	2.51351	0.98266							2.51351	1.14176	2.51351	1.01725	2.51351	0.90558	2.51351	0.83003	2.51351	0.81743	2.51351	0.80813	2.51351	0.79566	2.51351	0.78613	2.51351	0.77271	2.51351	0.7603	2.51351	0.75323	2.51351	0.75165
2.51683	1.14173	2.51683	1.06016	2.51683	0.98057	2.51683	0.88791	2.51683	0.82964	2.51683	0.76733	2.51683	0.68558	2.51683	0.7008	2.51683	0.83335	2.51683	0.9816							2.51683	1.14173	2.51683	1.01632	2.51683	0.90464	2.51683	0.82936	2.51683	0.81681	2.51683	0.80749	2.51683	0.7951	2.51683	0.78562	2.51683	0.77234	2.51683	0.76	2.51683	0.75301	2.51683	0.75148
2.52015	1.14175	2.52015	1.05975	2.52015	0.97998	2.52015	0.88736	2.52015	0.82917	2.52015	0.76679	2.52015	0.68499	2.52015	0.70018	2.52015	0.83247	2.52015	0.98057							2.52015	1.14175	2.52015	1.01543	2.52015	0.90373	2.52015	0.82871	2.52015	0.81622	2.52015	0.80688	2.52015	0.79457	2.52015	0.78513	2.52015	0.77199	2.52015	0.75972	2.52015	0.7528	2.52015	0.75131
2.52346	1.14179	2.52346	1.05933	2.52346	0.97942	2.52346	0.8868	2.52346	0.82876	2.52346	0.76628	2.52346	0.6844	2.52346	0.69956	2.52346	0.83155	2.52346	0.97959							2.52346	1.14179	2.52346	1.01459	2.52346	0.90285	2.52346	0.82807	2.52346	0.81564	2.52346	0.80629	2.52346	0.79406	2.52346	0.78468	2.52346	0.77166	2.52346	0.75946	2.52346	0.7526	2.52346	0.75115
2.52678	1.14186	2.52678	1.05889	2.52678	0.97887	2.52678	0.88626	2.52678	0.82832	2.52678	0.76581	2.52678	0.68376	2.52678	0.69898	2.52678	0.83067	2.52678	0.97862							2.52678	1.14186	2.52678	1.01379	2.52678	0.90198	2.52678	0.82747	2.52678	0.81507	2.52678	0.8057	2.52678	0.79357	2.52678	0.78424	2.52678	0.77134	2.52678	0.75921	2.52678	0.75242	2.52678	0.75099
2.5301	1.14196	2.5301	1.05852	2.5301	0.97833	2.5301	0.88574	2.5301	0.82794	2.5301	0.76538	2.5301	0.68316	2.5301	0.69843	2.5301	0.82984	2.5301	0.97765							2.5301	1.14196	2.5301	1.01298	2.5301	0.90113	2.5301	0.82694	2.5301	0.81451	2.5301	0.80512	2.5301	0.79309	2.5301	0.78384	2.5301	0.77105	2.5301	0.75897	2.5301	0.75226	2.5301	0.75084
2.53341	1.14208	2.53341	1.05819	2.53341	0.9778	2.53341	0.88521	2.53341	0.82754	2.53341	0.76497	2.53341	0.68257	2.53341	0.6979	2.53341	0.82904	2.53341	0.97669							2.53341	1.14208	2.53341	1.0122	2.53341	0.90032	2.53341	0.8264	2.53341	0.81396	2.53341	0.80456	2.53341	0.79263	2.53341	0.78344	2.53341	0.77074	2.53341	0.75872	2.53341	0.75209	2.53341	0.7507
2.53673	1.1423	2.53673	1.05791	2.53673	0.97733	2.53673	0.88472	2.53673	0.82704	2.53673	0.76458	2.53673	0.68209	2.53673	0.69739	2.53673	0.82831	2.53673	0.97574							2.53673	1.1423	2.53673	1.01144	2.53673	0.8995	2.53673	0.82588	2.53673	0.81342	2.53673	0.80404	2.53673	0.79218	2.53673	0.78306	2.53673	0.77046	2.53673	0.75848	2.53673	0.75196	2.53673	0.75059
2.54005	1.14254	2.54005	1.05766	2.54005	0.97692	2.54005	0.88429	2.54005	0.82655	2.54005	0.76418	2.54005	0.68165	2.54005	0.6969	2.54005	0.82761	2.54005	0.97481							2.54005	1.14254	2.54005	1.01067	2.54005	0.89872	2.54005	0.82535	2.54005	0.81291	2.54005	0.80355	2.54005	0.79175	2.54005	0.78271	2.54005	0.77017	2.54005	0.75827	2.54005	0.75184	2.54005	0.7505
2.54337	1.14278	2.54337	1.05744	2.54337	0.97659	2.54337	0.88388	2.54337	0.82606	2.54337	0.7638	2.54337	0.68123	2.54337	0.69647	2.54337	0.82692	2.54337	0.97392							2.54337	1.14278	2.54337	1.00991	2.54337	0.89797	2.54337	0.82484	2.54337	0.81243	2.54337	0.80309	2.54337	0.79134	2.54337	0.78237	2.54337	0.7699	2.54337	0.75807	2.54337	0.75173	2.54337	0.75042
2.54668	1.14306	2.54668	1.05722	2.54668	0.97629	2.54668	0.88355	2.54668	0.82561	2.54668	0.76345	2.54668	0.68081	2.54668	0.69607	2.54668	0.82625	2.54668	0.97307							2.54668	1.14306	2.54668	1.00917	2.54668	0.89723	2.54668	0.82436	2.54668	0.81197	2.54668	0.80265	2.54668	0.79095	2.54668	0.78202	2.54668	0.76965	2.54668	0.7579	2.54668	0.75164	2.54668	0.75035
2.55	1.14334	2.55	1.05708	2.55	0.97595	2.55	0.88323	2.55	0.82525	2.55	0.76313	2.55	0.68042	2.55	0.69571	2.55	0.8256	2.55	0.97225							2.55	1.14334	2.55	1.00847	2.55	0.89655	2.55	0.82395	2.55	0.81152	2.55	0.80224	2.55	0.79057	2.55	0.78168	2.55	0.76942	2.55	0.75773	2.55	0.75155	2.55	0.7503
2.55332	1.14363	2.55332	1.05701	2.55332	0.97567	2.55332	0.88294	2.55332	0.82495	2.55332	0.76284	2.55332	0.68006	2.55332	0.69536	2.55332	0.82493	2.55332	0.97145							2.55332	1.14363	2.55332	1.00782	2.55332	0.89591	2.55332	0.82358	2.55332	0.81106	2.55332	0.80183	2.55332	0.79021	2.55332	0.78136	2.55332	0.76918	2.55332	0.75757	2.55332	0.75145	2.55332	0.75023
2.55663	1.14394	2.55663	1.05698	2.55663	0.97543	2.55663	0.88267	2.55663	0.82465	2.55663	0.76256	2.55663	0.67971	2.55663	0.69503	2.55663	0.82428	2.55663	0.97068							2.55663	1.14394	2.55663	1.00719	2.55663	0.89529	2.55663	0.82322	2.55663	0.81061	2.55663	0.80142	2.55663	0.78985	2.55663	0.78104	2.55663	0.76896	2.55663	0.75741	2.55663	0.75135	2.55663	0.75016
2.55995	1.14428	2.55995	1.05699	2.55995	0.97519	2.55995	0.88239	2.55995	0.82438	2.55995	0.76231	2.55995	0.67943	2.55995	0.69471	2.55995	0.82366	2.55995	0.96993							2.55995	1.14428	2.55995	1.00661	2.55995	0.89471	2.55995	0.82289	2.55995	0.81017	2.55995	0.80102	2.55995	0.78952	2.55995	0.78075	2.55995	0.76876	2.55995	0.75727	2.55995	0.75126	2.55995	0.75011
2.56327	1.14464	2.56327	1.05701	2.56327	0.97497	2.56327	0.88215	2.56327	0.8241	2.56327	0.76206	2.56327	0.67915	2.56327	0.69436	2.56327	0.82305	2.56327	0.96916							2.56327	1.14464	2.56327	1.00606	2.56327	0.89415	2.56327	0.82253	2.56327	0.80976	2.56327	0.80063	2.56327	0.78921	2.56327	0.78047	2.56327	0.76858	2.56327	0.75712	2.56327	0.75116	2.56327	0.75004
2.56658	1.14505	2.56658	1.05692	2.56658	0.97474	2.56658	0.8819	2.56658	0.82381	2.56658	0.76182	2.56658	0.67885	2.56658	0.69402	2.56658	0.82245	2.56658	0.96838							2.56658	1.14505	2.56658	1.00553	2.56658	0.89357	2.56658	0.82221	2.56658	0.80938	2.56658	0.80023	2.56658	0.78891	2.56658	0.78019	2.56658	0.7684	2.56658	0.75699	2.56658	0.75107	2.56658	0.74998
2.5699	1.14551	2.5699	1.05678	2.5699	0.97453	2.5699	0.88169	2.5699	0.82358	2.5699	0.7616	2.5699	0.67861	2.5699	0.69369	2.5699	0.82187	2.5699	0.96762							2.5699	1.14551	2.5699	1.00506	2.5699	0.89302	2.5699	0.8219	2.5699	0.80902	2.5699	0.79985	2.5699	0.78862	2.5699	0.77991	2.5699	0.76823	2.5699	0.75687	2.5699	0.75098	2.5699	0.74993
2.57322	1.14603	2.57322	1.05665	2.57322	0.97435	2.57322	0.88154	2.57322	0.82335	2.57322	0.7614	2.57322	0.67838	2.57322	0.69339	2.57322	0.82133	2.57322	0.96683							2.57322	1.14603	2.57322	1.00465	2.57322	0.89249	2.57322	0.8216	2.57322	0.80867	2.57322	0.79947	2.57322	0.78834	2.57322	0.77964	2.57322	0.76805	2.57322	0.75674	2.57322	0.7509	2.57322	0.74988
2.57653	1.14659	2.57653	1.05651	2.57653	0.97419	2.57653	0.8814	2.57653	0.82311	2.57653	0.76121	2.57653	0.67817	2.57653	0.6931	2.57653	0.82083	2.57653	0.96607							2.57653	1.14659	2.57653	1.00428	2.57653	0.89202	2.57653	0.82135	2.57653	0.80834	2.57653	0.79913	2.57653	0.78808	2.57653	0.77938	2.57653	0.76789	2.57653	0.75665	2.57653	0.75084	2.57653	0.74985
2.57985	1.14722	2.57985	1.05641	2.57985	0.9741	2.57985	0.88127	2.57985	0.82286	2.57985	0.76107	2.57985	0.678	2.57985	0.69285	2.57985	0.82037	2.57985	0.96537							2.57985	1.14722	2.57985	1.00396	2.57985	0.8916	2.57985	0.82116	2.57985	0.80802	2.57985	0.79882	2.57985	0.78784	2.57985	0.77912	2.57985	0.76775	2.57985	0.75657	2.57985	0.75079	2.57985	0.74985
2.58317	1.14785	2.58317	1.05636	2.58317	0.97404	2.58317	0.88119	2.58317	0.82267	2.58317	0.76094	2.58317	0.67784	2.58317	0.69264	2.58317	0.81996	2.58317	0.96472							2.58317	1.14785	2.58317	1.00366	2.58317	0.89123	2.58317	0.82099	2.58317	0.80772	2.58317	0.79855	2.58317	0.78761	2.58317	0.77888	2.58317	0.76765	2.58317	0.75651	2.58317	0.75077	2.58317	0.74987
2.58648	1.14848	2.58648	1.05633	2.58648	0.97402	2.58648	0.88108	2.58648	0.82251	2.58648	0.76083	2.58648	0.67774	2.58648	0.69248	2.58648	0.81956	2.58648	0.96412							2.58648	1.14848	2.58648	1.00332	2.58648	0.89091	2.58648	0.82082	2.58648	0.80744	2.58648	0.79829	2.58648	0.78741	2.58648	0.77866	2.58648	0.76755	2.58648	0.75645	2.58648	0.75077	2.58648	0.7499
2.5898	1.14917	2.5898	1.05635	2.5898	0.97406	2.5898	0.88099	2.5898	0.82241	2.5898	0.76075	2.5898	0.67769	2.5898	0.69234	2.5898	0.81919	2.5898	0.96358							2.5898	1.14917	2.5898	1.00299	2.5898	0.89059	2.5898	0.82064	2.5898	0.80717	2.5898	0.79805	2.5898	0.78722	2.5898	0.77844	2.5898	0.76747	2.5898	0.7564	2.5898	0.75077	2.5898	0.74995
2.59312	1.14991	2.59312	1.05644	2.59312	0.9741	2.59312	0.88094	2.59312	0.82239	2.59312	0.76068	2.59312	0.67767	2.59312	0.69224	2.59312	0.81882	2.59312	0.96306							2.59312	1.14991	2.59312	1.00272	2.59312	0.89029	2.59312	0.82044	2.59312	0.8069	2.59312	0.79782	2.59312	0.78703	2.59312	0.77824	2.59312	0.76738	2.59312	0.75634	2.59312	0.75078	2.59312	0.74998
2.59643	1.1507	2.59643	1.05657	2.59643	0.97415	2.59643	0.88087	2.59643	0.82246	2.59643	0.76064	2.59643	0.67771	2.59643	0.69219	2.59643	0.81848	2.59643	0.96257							2.59643	1.1507	2.59643	1.00248	2.59643	0.88999	2.59643	0.82026	2.59643	0.80665	2.59643	0.7976	2.59643	0.78685	2.59643	0.77807	2.59643	0.76729	2.59643	0.75628	2.59643	0.75079	2.59643	0.75001
2.59975	1.15153	2.59975	1.05671	2.59975	0.97419	2.59975	0.88086	2.59975	0.8225	2.59975	0.76063	2.59975	0.67777	2.59975	0.69212	2.59975	0.81817	2.59975	0.96208							2.59975	1.15153	2.59975	1.00227	2.59975	0.88968	2.59975	0.82011	2.59975	0.80644	2.59975	0.79737	2.59975	0.78666	2.59975	0.77792	2.59975	0.76719	2.59975	0.75624	2.59975	0.75079	2.59975	0.75005
2.60307	1.15237	2.60307	1.05687	2.60307	0.97423	2.60307	0.8809	2.60307	0.82248	2.60307	0.76065	2.60307	0.67787	2.60307	0.69205	2.60307	0.81789	2.60307	0.96163							2.60307	1.15237	2.60307	1.00211	2.60307	0.88941	2.60307	0.82	2.60307	0.80625	2.60307	0.79716	2.60307	0.78648	2.60307	0.77779	2.60307	0.76711	2.60307	0.7562	2.60307	0.75079	2.60307	0.75009
2.60638	1.15324	2.60638	1.05697	2.60638	0.97427	2.60638	0.88094	2.60638	0.8225	2.60638	0.76068	2.60638	0.67795	2.60638	0.69202	2.60638	0.81761	2.60638	0.96122							2.60638	1.15324	2.60638	1.00197	2.60638	0.88917	2.60638	0.81992	2.60638	0.80607	2.60638	0.79696	2.60638	0.78631	2.60638	0.77766	2.60638	0.76705	2.60638	0.75618	2.60638	0.75079	2.60638	0.75013
2.6097	1.15411	2.6097	1.0571	2.6097	0.97433	2.6097	0.88102	2.6097	0.82256	2.6097	0.76074	2.6097	0.67802	2.6097	0.69198	2.6097	0.81737	2.6097	0.96082							2.6097	1.15411	2.6097	1.00181	2.6097	0.88893	2.6097	0.81984	2.6097	0.80592	2.6097	0.79676	2.6097	0.78615	2.6097	0.77754	2.6097	0.76698	2.6097	0.75617	2.6097	0.75079	2.6097	0.75016
2.61302	1.15501	2.61302	1.0572	2.61302	0.97444	2.61302	0.88116	2.61302	0.82266	2.61302	0.76083	2.61302	0.67807	2.61302	0.692	2.61302	0.81719	2.61302	0.96046							2.61302	1.15501	2.61302	1.00168	2.61302	0.88873	2.61302	0.81978	2.61302	0.80577	2.61302	0.79658	2.61302	0.78602	2.61302	0.77741	2.61302	0.76693	2.61302	0.75617	2.61302	0.7508	2.61302	0.7502
2.61633	1.15595	2.61633	1.05733	2.61633	0.97459	2.61633	0.88131	2.61633	0.82284	2.61633	0.76092	2.61633	0.67812	2.61633	0.69203	2.61633	0.81703	2.61633	0.96011							2.61633	1.15595	2.61633	1.00161	2.61633	0.88856	2.61633	0.81968	2.61633	0.80563	2.61633	0.79642	2.61633	0.78592	2.61633	0.7773	2.61633	0.76688	2.61633	0.75617	2.61633	0.75082	2.61633	0.75025
2.61965	1.15693	2.61965	1.05753	2.61965	0.97481	2.61965	0.88149	2.61965	0.82306	2.61965	0.76104	2.61965	0.67824	2.61965	0.69206	2.61965	0.81689	2.61965	0.95976							2.61965	1.15693	2.61965	1.0016	2.61965	0.88845	2.61965	0.8196	2.61965	0.80551	2.61965	0.79628	2.61965	0.78583	2.61965	0.7772	2.61965	0.76685	2.61965	0.75617	2.61965	0.75086	2.61965	0.7503
2.62297	1.15791	2.62297	1.05776	2.62297	0.9751	2.62297	0.88167	2.62297	0.82324	2.62297	0.76118	2.62297	0.67842	2.62297	0.69213	2.62297	0.8168	2.62297	0.95942							2.62297	1.15791	2.62297	1.00161	2.62297	0.88836	2.62297	0.8195	2.62297	0.80539	2.62297	0.79611	2.62297	0.78576	2.62297	0.77711	2.62297	0.76681	2.62297	0.75616	2.62297	0.75092	2.62297	0.75036
2.62629	1.15892	2.62629	1.05804	2.62629	0.97544	2.62629	0.8818	2.62629	0.82338	2.62629	0.76133	2.62629	0.67867	2.62629	0.69222	2.62629	0.81676	2.62629	0.95912							2.62629	1.15892	2.62629	1.00166	2.62629	0.88825	2.62629	0.81942	2.62629	0.80528	2.62629	0.79594	2.62629	0.78569	2.62629	0.77702	2.62629	0.76679	2.62629	0.75617	2.62629	0.75098	2.62629	0.75043
2.6296	1.15995	2.6296	1.0584	2.6296	0.97584	2.6296	0.8819	2.6296	0.82353	2.6296	0.76151	2.6296	0.67899	2.6296	0.69234	2.6296	0.81669	2.6296	0.95884							2.6296	1.15995	2.6296	1.00172	2.6296	0.88816	2.6296	0.81935	2.6296	0.80521	2.6296	0.79578	2.6296	0.78562	2.6296	0.77694	2.6296	0.76678	2.6296	0.75618	2.6296	0.75105	2.6296	0.7505
2.63292	1.16097	2.63292	1.05882	2.63292	0.97626	2.63292	0.88199	2.63292	0.82372	2.63292	0.76172	2.63292	0.67935	2.63292	0.69253	2.63292	0.81662	2.63292	0.95862							2.63292	1.16097	2.63292	1.00179	2.63292	0.88806	2.63292	0.81934	2.63292	0.80516	2.63292	0.79565	2.63292	0.78556	2.63292	0.77688	2.63292	0.76679	2.63292	0.75621	2.63292	0.75114	2.63292	0.75059
2.63624	1.16202	2.63624	1.05926	2.63624	0.97672	2.63624	0.88212	2.63624	0.82396	2.63624	0.76193	2.63624	0.67976	2.63624	0.69276	2.63624	0.81656	2.63624	0.9584							2.63624	1.16202	2.63624	1.00188	2.63624	0.88796	2.63624	0.81938	2.63624	0.80511	2.63624	0.79555	2.63624	0.78551	2.63624	0.77683	2.63624	0.76681	2.63624	0.75624	2.63624	0.75122	2.63624	0.75068
2.63955	1.16312	2.63955	1.05972	2.63955	0.97721	2.63955	0.88234	2.63955	0.82423	2.63955	0.76216	2.63955	0.68016	2.63955	0.69299	2.63955	0.8165	2.63955	0.95817							2.63955	1.16312	2.63955	1.002	2.63955	0.8879	2.63955	0.81944	2.63955	0.80504	2.63955	0.79547	2.63955	0.78546	2.63955	0.77679	2.63955	0.76684	2.63955	0.75628	2.63955	0.7513	2.63955	0.75079
2.64287	1.16424	2.64287	1.06026	2.64287	0.97773	2.64287	0.8826	2.64287	0.82454	2.64287	0.76239	2.64287	0.68055	2.64287	0.69324	2.64287	0.81646	2.64287	0.95794							2.64287	1.16424	2.64287	1.00215	2.64287	0.88789	2.64287	0.81949	2.64287	0.80498	2.64287	0.79542	2.64287	0.78543	2.64287	0.77678	2.64287	0.76687	2.64287	0.75633	2.64287	0.75138	2.64287	0.7509
2.64619	1.16541	2.64619	1.06084	2.64619	0.97823	2.64619	0.88291	2.64619	0.82489	2.64619	0.76265	2.64619	0.68092	2.64619	0.69348	2.64619	0.81649	2.64619	0.95773							2.64619	1.16541	2.64619	1.00232	2.64619	0.88788	2.64619	0.81954	2.64619	0.80491	2.64619	0.79536	2.64619	0.78539	2.64619	0.77677	2.64619	0.76689	2.64619	0.75638	2.64619	0.75144	2.64619	0.751
2.6495	1.16657	2.6495	1.06142	2.6495	0.97874	2.6495	0.88324	2.6495	0.82528	2.6495	0.76293	2.6495	0.68127	2.6495	0.69374	2.6495	0.81656	2.6495	0.95753							2.6495	1.16657	2.6495	1.00252	2.6495	0.8879	2.6495	0.81952	2.6495	0.80485	2.6495	0.7953	2.6495	0.78534	2.6495	0.77674	2.6495	0.76691	2.6495	0.75645	2.6495	0.75148	2.6495	0.7511
2.65282	1.16774	2.65282	1.06203	2.65282	0.97929	2.65282	0.88354	2.65282	0.82566	2.65282	0.76325	2.65282	0.68168	2.65282	0.69405	2.65282	0.81663	2.65282	0.95738							2.65282	1.16774	2.65282	1.00271	2.65282	0.88794	2.65282	0.81948	2.65282	0.80484	2.65282	0.79527	2.65282	0.7853	2.65282	0.77672	2.65282	0.76693	2.65282	0.75654	2.65282	0.75154	2.65282	0.75122
2.65614	1.16888	2.65614	1.06261	2.65614	0.97983	2.65614	0.88387	2.65614	0.82605	2.65614	0.76358	2.65614	0.68215	2.65614	0.6944	2.65614	0.81672	2.65614	0.95727							2.65614	1.16888	2.65614	1.00291	2.65614	0.88803	2.65614	0.81943	2.65614	0.80484	2.65614	0.79523	2.65614	0.78527	2.65614	0.77669	2.65614	0.76695	2.65614	0.75662	2.65614	0.7516	2.65614	0.75133
2.65945	1.17003	2.65945	1.06318	2.65945	0.98041	2.65945	0.88424	2.65945	0.82645	2.65945	0.76394	2.65945	0.6827	2.65945	0.6948	2.65945	0.81683	2.65945	0.95721							2.65945	1.17003	2.65945	1.00313	2.65945	0.88814	2.65945	0.81941	2.65945	0.80487	2.65945	0.79522	2.65945	0.78528	2.65945	0.77668	2.65945	0.76698	2.65945	0.75672	2.65945	0.75167	2.65945	0.75145
2.66277	1.17118	2.66277	1.0638	2.66277	0.98105	2.66277	0.88464	2.66277	0.82686	2.66277	0.76433	2.66277	0.68332	2.66277	0.69528	2.66277	0.81696	2.66277	0.95719							2.66277	1.17118	2.66277	1.00338	2.66277	0.88828	2.66277	0.81941	2.66277	0.80491	2.66277	0.79523	2.66277	0.78532	2.66277	0.77669	2.66277	0.76702	2.66277	0.75683	2.66277	0.75174	2.66277	0.75159
2.66609	1.17234	2.66609	1.06444	2.66609	0.98167	2.66609	0.88504	2.66609	0.82726	2.66609	0.76473	2.66609	0.68397	2.66609	0.69579	2.66609	0.81715	2.66609	0.95721							2.66609	1.17234	2.66609	1.00367	2.66609	0.88845	2.66609	0.81941	2.66609	0.80494	2.66609	0.79525	2.66609	0.78536	2.66609	0.7767	2.66609	0.76706	2.66609	0.75697	2.66609	0.75183	2.66609	0.75174
2.6694	1.17357	2.6694	1.06508	2.6694	0.98233	2.6694	0.88544	2.6694	0.82767	2.6694	0.76516	2.6694	0.6846	2.6694	0.6963	2.6694	0.81738	2.6694	0.95725							2.6694	1.17357	2.6694	1.00397	2.6694	0.88861	2.6694	0.81945	2.6694	0.80498	2.6694	0.79526	2.6694	0.7854	2.6694	0.77672	2.6694	0.76711	2.6694	0.7571	2.6694	0.75192	2.6694	0.75189
2.67272	1.17483	2.67272	1.06575	2.67272	0.98303	2.67272	0.88585	2.67272	0.82808	2.67272	0.76559	2.67272	0.68524	2.67272	0.69683	2.67272	0.81764	2.67272	0.95731							2.67272	1.17483	2.67272	1.00425	2.67272	0.88876	2.67272	0.8195	2.67272	0.80505	2.67272	0.79529	2.67272	0.78544	2.67272	0.77676	2.67272	0.76716	2.67272	0.75724	2.67272	0.75203	2.67272	0.75205
2.67604	1.17608	2.67604	1.06642	2.67604	0.98377	2.67604	0.8863	2.67604	0.82853	2.67604	0.76606	2.67604	0.68589	2.67604	0.69736	2.67604	0.81794	2.67604	0.95738							2.67604	1.17608	2.67604	1.0045	2.67604	0.88893	2.67604	0.81955	2.67604	0.80511	2.67604	0.79532	2.67604	0.78547	2.67604	0.7768	2.67604	0.76722	2.67604	0.75735	2.67604	0.75216	2.67604	0.75221
2.67936	1.17736	2.67936	1.06716	2.67936	0.98443	2.67936	0.8868	2.67936	0.82894	2.67936	0.76654	2.67936	0.68654	2.67936	0.69791	2.67936	0.81827	2.67936	0.95746							2.67936	1.17736	2.67936	1.00475	2.67936	0.88912	2.67936	0.81968	2.67936	0.80519	2.67936	0.79539	2.67936	0.78551	2.67936	0.77686	2.67936	0.76731	2.67936	0.75746	2.67936	0.75228	2.67936	0.75236
2.68267	1.17864	2.68267	1.06796	2.68267	0.9851	2.68267	0.88734	2.68267	0.82939	2.68267	0.76705	2.68267	0.68719	2.68267	0.69846	2.68267	0.8186	2.68267	0.95754							2.68267	1.17864	2.68267	1.00502	2.68267	0.88935	2.68267	0.81984	2.68267	0.80528	2.68267	0.79548	2.68267	0.78556	2.68267	0.77695	2.68267	0.7674	2.68267	0.75756	2.68267	0.75241	2.68267	0.75252
2.68599	1.17994	2.68599	1.0688	2.68599	0.98579	2.68599	0.88791	2.68599	0.82999	2.68599	0.7676	2.68599	0.68786	2.68599	0.69903	2.68599	0.81893	2.68599	0.95763							2.68599	1.17994	2.68599	1.00534	2.68599	0.88959	2.68599	0.82005	2.68599	0.80537	2.68599	0.79558	2.68599	0.7856	2.68599	0.77705	2.68599	0.76749	2.68599	0.75769	2.68599	0.75255	2.68599	0.75269
2.68931	1.18127	2.68931	1.06965	2.68931	0.98652	2.68931	0.88849	2.68931	0.83061	2.68931	0.76816	2.68931	0.68855	2.68931	0.69962	2.68931	0.81925	2.68931	0.95772							2.68931	1.18127	2.68931	1.00572	2.68931	0.88984	2.68931	0.82031	2.68931	0.80548	2.68931	0.79569	2.68931	0.78567	2.68931	0.77716	2.68931	0.76758	2.68931	0.75784	2.68931	0.75269	2.68931	0.75286
2.69262	1.18265	2.69262	1.07053	2.69262	0.98725	2.69262	0.8891	2.69262	0.83118	2.69262	0.76873	2.69262	0.68928	2.69262	0.70021	2.69262	0.81956	2.69262	0.95784							2.69262	1.18265	2.69262	1.00613	2.69262	0.89011	2.69262	0.8206	2.69262	0.8056	2.69262	0.7958	2.69262	0.78575	2.69262	0.77727	2.69262	0.76768	2.69262	0.75802	2.69262	0.75284	2.69262	0.75303
2.69594	1.18403	2.69594	1.07138	2.69594	0.988	2.69594	0.8897	2.69594	0.83175	2.69594	0.7693	2.69594	0.69002	2.69594	0.70081	2.69594	0.81984	2.69594	0.95794							2.69594	1.18403	2.69594	1.00656	2.69594	0.89038	2.69594	0.82089	2.69594	0.80575	2.69594	0.7959	2.69594	0.78582	2.69594	0.77737	2.69594	0.7678	2.69594	0.7582	2.69594	0.753	2.69594	0.75321
2.69926	1.1854	2.69926	1.07219	2.69926	0.98877	2.69926	0.89026	2.69926	0.8323	2.69926	0.76988	2.69926	0.69074	2.69926	0.7014	2.69926	0.82013	2.69926	0.95807							2.69926	1.1854	2.69926	1.007	2.69926	0.89069	2.69926	0.82117	2.69926	0.80589	2.69926	0.79602	2.69926	0.78591	2.69926	0.77747	2.69926	0.76792	2.69926	0.75838	2.69926	0.75317	2.69926	0.75338
2.70257	1.18678	2.70257	1.07297	2.70257	0.98959	2.70257	0.8908	2.70257	0.83283	2.70257	0.77046	2.70257	0.69147	2.70257	0.70202	2.70257	0.82045	2.70257	0.95822							2.70257	1.18678	2.70257	1.00746	2.70257	0.89104	2.70257	0.82144	2.70257	0.80606	2.70257	0.79616	2.70257	0.78602	2.70257	0.77759	2.70257	0.76806	2.70257	0.75856	2.70257	0.75335	2.70257	0.75357
2.70589	1.18815	2.70589	1.07377	2.70589	0.99044	2.70589	0.89135	2.70589	0.83339	2.70589	0.77106	2.70589	0.69217	2.70589	0.70265	2.70589	0.82082	2.70589	0.95839							2.70589	1.18815	2.70589	1.00793	2.70589	0.89139	2.70589	0.8217	2.70589	0.80623	2.70589	0.79633	2.70589	0.78613	2.70589	0.77772	2.70589	0.76821	2.70589	0.75876	2.70589	0.75352	2.70589	0.75377
2.70921	1.18953	2.70921	1.07461	2.70921	0.99123	2.70921	0.89191	2.70921	0.834	2.70921	0.77165	2.70921	0.69282	2.70921	0.70326	2.70921	0.82122	2.70921	0.95853							2.70921	1.18953	2.70921	1.00843	2.70921	0.89178	2.70921	0.82195	2.70921	0.80639	2.70921	0.79651	2.70921	0.78624	2.70921	0.77786	2.70921	0.76834	2.70921	0.75895	2.70921	0.7537	2.70921	0.75396
2.71252	1.1909	2.71252	1.0755	2.71252	0.99206	2.71252	0.89248	2.71252	0.83463	2.71252	0.77225	2.71252	0.69348	2.71252	0.7039	2.71252	0.82163	2.71252	0.95868							2.71252	1.1909	2.71252	1.00896	2.71252	0.8922	2.71252	0.82219	2.71252	0.80656	2.71252	0.7967	2.71252	0.78637	2.71252	0.778	2.71252	0.76846	2.71252	0.75915	2.71252	0.75389	2.71252	0.75416
2.71584	1.19227	2.71584	1.0764	2.71584	0.99288	2.71584	0.89308	2.71584	0.83525	2.71584	0.77287	2.71584	0.69414	2.71584	0.70457	2.71584	0.82209	2.71584	0.95887							2.71584	1.19227	2.71584	1.00951	2.71584	0.89263	2.71584	0.82245	2.71584	0.80674	2.71584	0.79689	2.71584	0.78649	2.71584	0.77815	2.71584	0.76861	2.71584	0.75935	2.71584	0.75408	2.71584	0.75437
2.71916	1.19365	2.71916	1.07732	2.71916	0.99368	2.71916	0.89368	2.71916	0.83585	2.71916	0.77351	2.71916	0.69479	2.71916	0.70526	2.71916	0.82254	2.71916	0.95909							2.71916	1.19365	2.71916	1.01007	2.71916	0.89309	2.71916	0.82273	2.71916	0.80692	2.71916	0.7971	2.71916	0.78662	2.71916	0.7783	2.71916	0.76879	2.71916	0.75956	2.71916	0.75428	2.71916	0.75458
2.72247	1.19504	2.72247	1.07819	2.72247	0.99454	2.72247	0.89429	2.72247	0.83646	2.72247	0.77418	2.72247	0.69548	2.72247	0.70601	2.72247	0.82299	2.72247	0.95937							2.72247	1.19504	2.72247	1.01067	2.72247	0.89354	2.72247	0.82303	2.72247	0.80711	2.72247	0.79731	2.72247	0.78675	2.72247	0.77844	2.72247	0.76898	2.72247	0.75977	2.72247	0.75447	2.72247	0.75481
2.72579	1.1964	2.72579	1.07901	2.72579	0.99543	2.72579	0.89492	2.72579	0.83709	2.72579	0.77486	2.72579	0.69621	2.72579	0.70676	2.72579	0.82348	2.72579	0.95969							2.72579	1.1964	2.72579	1.01126	2.72579	0.89397	2.72579	0.82337	2.72579	0.80732	2.72579	0.79751	2.72579	0.78689	2.72579	0.77859	2.72579	0.76918	2.72579	0.75999	2.72579	0.75467	2.72579	0.75505
2.72911	1.19779	2.72911	1.07984	2.72911	0.99629	2.72911	0.89555	2.72911	0.83774	2.72911	0.77554	2.72911	0.69698	2.72911	0.70751	2.72911	0.82402	2.72911	0.96003							2.72911	1.19779	2.72911	1.01185	2.72911	0.89439	2.72911	0.82377	2.72911	0.80755	2.72911	0.79771	2.72911	0.78705	2.72911	0.77874	2.72911	0.76938	2.72911	0.76022	2.72911	0.75488	2.72911	0.7553
2.73242	1.19919	2.73242	1.08063	2.73242	0.99718	2.73242	0.89618	2.73242	0.83846	2.73242	0.77622	2.73242	0.69777	2.73242	0.70829	2.73242	0.82453	2.73242	0.96036							2.73242	1.19919	2.73242	1.01244	2.73242	0.89483	2.73242	0.82421	2.73242	0.80779	2.73242	0.79793	2.73242	0.78724	2.73242	0.7789	2.73242	0.76958	2.73242	0.76047	2.73242	0.75509	2.73242	0.75554
2.73574	1.2006	2.73574	1.08141	2.73574	0.99803	2.73574	0.89682	2.73574	0.83921	2.73574	0.77691	2.73574	0.69857	2.73574	0.70908	2.73574	0.82503	2.73574	0.9607							2.73574	1.2006	2.73574	1.01303	2.73574	0.89526	2.73574	0.82467	2.73574	0.80806	2.73574	0.79814	2.73574	0.78744	2.73574	0.77909	2.73574	0.76981	2.73574	0.76073	2.73574	0.75533	2.73574	0.75581
2.73906	1.20201	2.73906	1.0822	2.73906	0.99888	2.73906	0.89748	2.73906	0.83996	2.73906	0.77761	2.73906	0.69936	2.73906	0.7099	2.73906	0.82553	2.73906	0.96107							2.73906	1.20201	2.73906	1.01364	2.73906	0.8957	2.73906	0.82513	2.73906	0.80834	2.73906	0.79839	2.73906	0.78766	2.73906	0.7793	2.73906	0.77006	2.73906	0.76101	2.73906	0.75558	2.73906	0.7561
2.74238	1.20345	2.74238	1.08307	2.74238	0.9998	2.74238	0.89814	2.74238	0.84068	2.74238	0.77832	2.74238	0.70014	2.74238	0.71077	2.74238	0.82604	2.74238	0.96144							2.74238	1.20345	2.74238	1.01427	2.74238	0.89617	2.74238	0.82559	2.74238	0.80864	2.74238	0.79866	2.74238	0.7879	2.74238	0.77952	2.74238	0.77033	2.74238	0.76129	2.74238	0.75584	2.74238	0.75641
2.74569	1.20496	2.74569	1.084	2.74569	1.0007	2.74569	0.89882	2.74569	0.84137	2.74569	0.77903	2.74569	0.70093	2.74569	0.71164	2.74569	0.82655	2.74569	0.9618							2.74569	1.20496	2.74569	1.01493	2.74569	0.89667	2.74569	0.82602	2.74569	0.80893	2.74569	0.79895	2.74569	0.78813	2.74569	0.77976	2.74569	0.77059	2.74569	0.76158	2.74569	0.75609	2.74569	0.75675
2.74901	1.20648	2.74901	1.08493	2.74901	1.00162	2.74901	0.89954	2.74901	0.84203	2.74901	0.77974	2.74901	0.70171	2.74901	0.71252	2.74901	0.82706	2.74901	0.96216							2.74901	1.20648	2.74901	1.01555	2.74901	0.89716	2.74901	0.82643	2.74901	0.80924	2.74901	0.79921	2.74901	0.78836	2.74901	0.78002	2.74901	0.77085	2.74901	0.76187	2.74901	0.75633	2.74901	0.75708
2.75232	1.20802	2.75232	1.08586	2.75232	1.00259	2.75232	0.90027	2.75232	0.84269	2.75232	0.78044	2.75232	0.7025	2.75232	0.71337	2.75232	0.82757	2.75232	0.96248							2.75232	1.20802	2.75232	1.0162	2.75232	0.89769	2.75232	0.82684	2.75232	0.80955	2.75232	0.79946	2.75232	0.7886	2.75232	0.78027	2.75232	0.7711	2.75232	0.76216	2.75232	0.75658	2.75232	0.7574
2.75564	1.20958	2.75564	1.0868	2.75564	1.00353	2.75564	0.90101	2.75564	0.8434	2.75564	0.78112	2.75564	0.70331	2.75564	0.71422	2.75564	0.82809	2.75564	0.96283							2.75564	1.20958	2.75564	1.01688	2.75564	0.89825	2.75564	0.82723	2.75564	0.80986	2.75564	0.79971	2.75564	0.78883	2.75564	0.78052	2.75564	0.77135	2.75564	0.76245	2.75564	0.75682	2.75564	0.75771
2.75896	1.2111	2.75896	1.08767	2.75896	1.00446	2.75896	0.90177	2.75896	0.84411	2.75896	0.78182	2.75896	0.70413	2.75896	0.71507	2.75896	0.8286	2.75896	0.96318							2.75896	1.2111	2.75896	1.01759	2.75896	0.89882	2.75896	0.82766	2.75896	0.81018	2.75896	0.79998	2.75896	0.78905	2.75896	0.78079	2.75896	0.7716	2.75896	0.76276	2.75896	0.75707	2.75896	0.75801
2.76228	1.21261	2.76228	1.08856	2.76228	1.00538	2.76228	0.90252	2.76228	0.84481	2.76228	0.78253	2.76228	0.705	2.76228	0.71593	2.76228	0.82914	2.76228	0.96354							2.76228	1.21261	2.76228	1.01833	2.76228	0.89941	2.76228	0.82808	2.76228	0.81049	2.76228	0.80027	2.76228	0.78928	2.76228	0.78106	2.76228	0.77184	2.76228	0.76305	2.76228	0.75732	2.76228	0.75831
2.76559	1.2141	2.76559	1.08946	2.76559	1.00631	2.76559	0.90329	2.76559	0.8455	2.76559	0.78324	2.76559	0.7059	2.76559	0.71676	2.76559	0.82975	2.76559	0.96393							2.76559	1.2141	2.76559	1.01905	2.76559	0.90004	2.76559	0.8285	2.76559	0.81078	2.76559	0.80056	2.76559	0.7895	2.76559	0.78133	2.76559	0.77209	2.76559	0.76334	2.76559	0.75756	2.76559	0.75861
2.76891	1.21551	2.76891	1.09036	2.76891	1.00722	2.76891	0.90403	2.76891	0.84623	2.76891	0.78397	2.76891	0.70681	2.76891	0.71762	2.76891	0.83037	2.76891	0.96435							2.76891	1.21551	2.76891	1.01974	2.76891	0.90067	2.76891	0.82893	2.76891	0.81111	2.76891	0.80087	2.76891	0.78972	2.76891	0.78162	2.76891	0.77233	2.76891	0.76365	2.76891	0.7578	2.76891	0.75891
2.77223	1.21688	2.77223	1.09122	2.77223	1.00814	2.77223	0.90473	2.77223	0.84698	2.77223	0.78472	2.77223	0.70777	2.77223	0.71852	2.77223	0.83103	2.77223	0.96476							2.77223	1.21688	2.77223	1.02038	2.77223	0.90127	2.77223	0.82936	2.77223	0.81145	2.77223	0.80119	2.77223	0.78997	2.77223	0.78191	2.77223	0.77259	2.77223	0.76396	2.77223	0.75807	2.77223	0.75923
2.77554	1.21827	2.77554	1.09214	2.77554	1.00909	2.77554	0.90548	2.77554	0.84774	2.77554	0.7855	2.77554	0.70877	2.77554	0.71946	2.77554	0.83167	2.77554	0.9652							2.77554	1.21827	2.77554	1.02104	2.77554	0.90186	2.77554	0.82984	2.77554	0.8118	2.77554	0.8015	2.77554	0.79025	2.77554	0.78218	2.77554	0.77285	2.77554	0.76426	2.77554	0.75834	2.77554	0.75953
2.77886	1.21966	2.77886	1.09302	2.77886	1.01	2.77886	0.90626	2.77886	0.84848	2.77886	0.7863	2.77886	0.70971	2.77886	0.72041	2.77886	0.83232	2.77886	0.96561							2.77886	1.21966	2.77886	1.02168	2.77886	0.90245	2.77886	0.83034	2.77886	0.81215	2.77886	0.80183	2.77886	0.79054	2.77886	0.78246	2.77886	0.7731	2.77886	0.76456	2.77886	0.75862	2.77886	0.75984
2.78218	1.22107	2.78218	1.09387	2.78218	1.01093	2.78218	0.90703	2.78218	0.84917	2.78218	0.78709	2.78218	0.71064	2.78218	0.72133	2.78218	0.83294	2.78218	0.96598							2.78218	1.22107	2.78218	1.02232	2.78218	0.90302	2.78218	0.83081	2.78218	0.81251	2.78218	0.80217	2.78218	0.79087	2.78218	0.78274	2.78218	0.77337	2.78218	0.76486	2.78218	0.75891	2.78218	0.76015
2.78549	1.22249	2.78549	1.09472	2.78549	1.01188	2.78549	0.90782	2.78549	0.84985	2.78549	0.78787	2.78549	0.71157	2.78549	0.72222	2.78549	0.83355	2.78549	0.96636							2.78549	1.22249	2.78549	1.02298	2.78549	0.90359	2.78549	0.83129	2.78549	0.81287	2.78549	0.80251	2.78549	0.79119	2.78549	0.783	2.78549	0.77363	2.78549	0.76515	2.78549	0.75918	2.78549	0.76045
2.78881	1.2239	2.78881	1.09553	2.78881	1.01279	2.78881	0.90856	2.78881	0.85052	2.78881	0.78863	2.78881	0.71251	2.78881	0.72313	2.78881	0.83417	2.78881	0.96675							2.78881	1.2239	2.78881	1.02364	2.78881	0.90415	2.78881	0.83177	2.78881	0.81323	2.78881	0.80286	2.78881	0.79151	2.78881	0.78326	2.78881	0.77388	2.78881	0.76545	2.78881	0.75945	2.78881	0.76076
2.79213	1.22525	2.79213	1.09629	2.79213	1.01371	2.79213	0.90925	2.79213	0.85121	2.79213	0.78939	2.79213	0.71351	2.79213	0.72408	2.79213	0.8348	2.79213	0.96717							2.79213	1.22525	2.79213	1.0243	2.79213	0.9047	2.79213	0.83224	2.79213	0.8136	2.79213	0.80323	2.79213	0.7918	2.79213	0.78353	2.79213	0.77415	2.79213	0.76574	2.79213	0.75972	2.79213	0.76107
2.79544	1.22656	2.79544	1.09707	2.79544	1.01463	2.79544	0.90993	2.79544	0.85192	2.79544	0.79017	2.79544	0.7146	2.79544	0.72504	2.79544	0.83543	2.79544	0.9676							2.79544	1.22656	2.79544	1.02496	2.79544	0.90525	2.79544	0.8327	2.79544	0.81395	2.79544	0.80358	2.79544	0.79209	2.79544	0.78378	2.79544	0.7744	2.79544	0.76603	2.79544	0.75998	2.79544	0.76138
2.79876	1.22783	2.79876	1.0979	2.79876	1.01545	2.79876	0.91059	2.79876	0.85263	2.79876	0.79095	2.79876	0.71569	2.79876	0.72601	2.79876	0.83606	2.79876	0.96808							2.79876	1.22783	2.79876	1.0256	2.79876	0.90578	2.79876	0.83319	2.79876	0.81429	2.79876	0.80391	2.79876	0.79237	2.79876	0.78405	2.79876	0.77464	2.79876	0.76631	2.79876	0.76024	2.79876	0.76169
2.80208	1.2291	2.80208	1.09873	2.80208	1.01624	2.80208	0.91123	2.80208	0.85333	2.80208	0.79173	2.80208	0.71676	2.80208	0.72699	2.80208	0.83667	2.80208	0.96855							2.80208	1.2291	2.80208	1.02626	2.80208	0.90633	2.80208	0.83366	2.80208	0.81461	2.80208	0.80423	2.80208	0.79264	2.80208	0.78434	2.80208	0.77489	2.80208	0.7666	2.80208	0.76052	2.80208	0.762
2.80539	1.23039	2.80539	1.09964	2.80539	1.01706	2.80539	0.91186	2.80539	0.85408	2.80539	0.79251	2.80539	0.71782	2.80539	0.728	2.80539	0.83731	2.80539	0.96902							2.80539	1.23039	2.80539	1.02691	2.80539	0.9069	2.80539	0.83411	2.80539	0.81493	2.80539	0.80455	2.80539	0.79295	2.80539	0.78464	2.80539	0.77515	2.80539	0.76691	2.80539	0.76083	2.80539	0.76231
2.80871	1.23169	2.80871	1.10058	2.80871	1.0179	2.80871	0.91249	2.80871	0.85483	2.80871	0.79331	2.80871	0.71886	2.80871	0.72899	2.80871	0.83796	2.80871	0.96951							2.80871	1.23169	2.80871	1.02758	2.80871	0.90748	2.80871	0.83458	2.80871	0.81527	2.80871	0.80488	2.80871	0.79324	2.80871	0.78495	2.80871	0.77543	2.80871	0.76723	2.80871	0.76115	2.80871	0.76263
2.81203	1.23297	2.81203	1.10147	2.81203	1.01873	2.81203	0.91313	2.81203	0.85556	2.81203	0.79408	2.81203	0.71988	2.81203	0.72996	2.81203	0.83865	2.81203	0.97							2.81203	1.23297	2.81203	1.02824	2.81203	0.90807	2.81203	0.83505	2.81203	0.8156	2.81203	0.80522	2.81203	0.79355	2.81203	0.78527	2.81203	0.77574	2.81203	0.76758	2.81203	0.76147	2.81203	0.76296
2.81535	1.23422	2.81535	1.10238	2.81535	1.01954	2.81535	0.91374	2.81535	0.85627	2.81535	0.79487	2.81535	0.72095	2.81535	0.73097	2.81535	0.83934	2.81535	0.97051							2.81535	1.23422	2.81535	1.02886	2.81535	0.90867	2.81535	0.83553	2.81535	0.81595	2.81535	0.80557	2.81535	0.79386	2.81535	0.78559	2.81535	0.77608	2.81535	0.76792	2.81535	0.76179	2.81535	0.76329
2.81866	1.23543	2.81866	1.10323	2.81866	1.02033	2.81866	0.91437	2.81866	0.85693	2.81866	0.79566	2.81866	0.72207	2.81866	0.73194	2.81866	0.84004	2.81866	0.97099							2.81866	1.23543	2.81866	1.0295	2.81866	0.90927	2.81866	0.83601	2.81866	0.8163	2.81866	0.80591	2.81866	0.79416	2.81866	0.78589	2.81866	0.77641	2.81866	0.76825	2.81866	0.76209	2.81866	0.76362
2.82198	1.23666	2.82198	1.10405	2.82198	1.02113	2.82198	0.915	2.82198	0.85761	2.82198	0.79645	2.82198	0.7232	2.82198	0.73295	2.82198	0.84075	2.82198	0.97146							2.82198	1.23666	2.82198	1.03014	2.82198	0.9099	2.82198	0.83653	2.82198	0.81667	2.82198	0.80624	2.82198	0.79448	2.82198	0.78621	2.82198	0.77674	2.82198	0.76858	2.82198	0.76238	2.82198	0.76394
2.8253	1.23789	2.8253	1.1049	2.8253	1.02193	2.8253	0.91562	2.8253	0.85827	2.8253	0.79729	2.8253	0.72432	2.8253	0.73403	2.8253	0.84149	2.8253	0.97195							2.8253	1.23789	2.8253	1.03078	2.8253	0.91055	2.8253	0.83705	2.8253	0.81703	2.8253	0.80657	2.8253	0.79482	2.8253	0.78652	2.8253	0.77706	2.8253	0.76889	2.8253	0.76267	2.8253	0.76426
2.82861	1.23913	2.82861	1.10578	2.82861	1.02277	2.82861	0.91626	2.82861	0.85897	2.82861	0.79813	2.82861	0.72542	2.82861	0.7351	2.82861	0.84222	2.82861	0.97244							2.82861	1.23913	2.82861	1.03147	2.82861	0.91119	2.82861	0.83759	2.82861	0.81741	2.82861	0.8069	2.82861	0.79514	2.82861	0.78683	2.82861	0.77737	2.82861	0.76919	2.82861	0.76294	2.82861	0.76459
2.83193	1.24037	2.83193	1.10665	2.83193	1.0236	2.83193	0.91695	2.83193	0.85972	2.83193	0.79895	2.83193	0.72653	2.83193	0.73617	2.83193	0.84295	2.83193	0.97294							2.83193	1.24037	2.83193	1.03217	2.83193	0.91178	2.83193	0.83814	2.83193	0.81778	2.83193	0.80725	2.83193	0.79545	2.83193	0.78714	2.83193	0.77768	2.83193	0.76949	2.83193	0.76324	2.83193	0.76493
2.83525	1.24163	2.83525	1.1075	2.83525	1.02439	2.83525	0.91764	2.83525	0.8605	2.83525	0.79974	2.83525	0.72762	2.83525	0.73719	2.83525	0.84367	2.83525	0.97343							2.83525	1.24163	2.83525	1.03289	2.83525	0.91233	2.83525	0.83869	2.83525	0.81814	2.83525	0.80759	2.83525	0.79574	2.83525	0.78744	2.83525	0.77798	2.83525	0.76979	2.83525	0.76355	2.83525	0.76526
2.83856	1.24284	2.83856	1.10832	2.83856	1.02519	2.83856	0.91831	2.83856	0.86123	2.83856	0.80052	2.83856	0.72873	2.83856	0.73816	2.83856	0.84436	2.83856	0.97391							2.83856	1.24284	2.83856	1.03361	2.83856	0.91287	2.83856	0.83921	2.83856	0.81849	2.83856	0.80793	2.83856	0.79602	2.83856	0.78773	2.83856	0.77829	2.83856	0.77008	2.83856	0.76385	2.83856	0.76558
2.84188	1.24402	2.84188	1.10907	2.84188	1.02592	2.84188	0.91896	2.84188	0.8619	2.84188	0.80133	2.84188	0.72985	2.84188	0.73912	2.84188	0.84504	2.84188	0.97438							2.84188	1.24402	2.84188	1.03427	2.84188	0.91339	2.84188	0.83972	2.84188	0.81884	2.84188	0.80826	2.84188	0.79631	2.84188	0.78802	2.84188	0.7786	2.84188	0.77038	2.84188	0.76414	2.84188	0.76589
2.8452	1.24517	2.8452	1.10982	2.8452	1.02666	2.8452	0.91953	2.8452	0.86256	2.8452	0.80216	2.8452	0.73101	2.8452	0.74011	2.8452	0.84575	2.8452	0.97486							2.8452	1.24517	2.8452	1.03488	2.8452	0.91393	2.8452	0.84021	2.8452	0.8192	2.8452	0.8086	2.8452	0.79661	2.8452	0.78833	2.8452	0.77892	2.8452	0.77067	2.8452	0.76444	2.8452	0.76619
2.84851	1.24627	2.84851	1.11055	2.84851	1.02743	2.84851	0.92005	2.84851	0.86318	2.84851	0.80299	2.84851	0.73212	2.84851	0.74112	2.84851	0.84644	2.84851	0.97533							2.84851	1.24627	2.84851	1.03547	2.84851	0.9145	2.84851	0.84072	2.84851	0.81956	2.84851	0.80894	2.84851	0.7969	2.84851	0.78864	2.84851	0.77924	2.84851	0.77095	2.84851	0.76471	2.84851	0.76648
2.85183	1.24732	2.85183	1.11128	2.85183	1.02815	2.85183	0.92059	2.85183	0.86378	2.85183	0.8038	2.85183	0.73321	2.85183	0.74213	2.85183	0.84714	2.85183	0.97577							2.85183	1.24732	2.85183	1.03604	2.85183	0.9151	2.85183	0.84126	2.85183	0.81994	2.85183	0.80929	2.85183	0.7972	2.85183	0.78895	2.85183	0.77956	2.85183	0.77125	2.85183	0.765	2.85183	0.76679
2.85515	1.24832	2.85515	1.11206	2.85515	1.02889	2.85515	0.92117	2.85515	0.86437	2.85515	0.80459	2.85515	0.73429	2.85515	0.74313	2.85515	0.84784	2.85515	0.97621							2.85515	1.24832	2.85515	1.03659	2.85515	0.91566	2.85515	0.84181	2.85515	0.82032	2.85515	0.80965	2.85515	0.79751	2.85515	0.78929	2.85515	0.7799	2.85515	0.77153	2.85515	0.7653	2.85515	0.76712
2.85846	1.24931	2.85846	1.11278	2.85846	1.02968	2.85846	0.92171	2.85846	0.86491	2.85846	0.80538	2.85846	0.73534	2.85846	0.7441	2.85846	0.84852	2.85846	0.97665							2.85846	1.24931	2.85846	1.03713	2.85846	0.9162	2.85846	0.84237	2.85846	0.8207	2.85846	0.81	2.85846	0.79782	2.85846	0.78963	2.85846	0.78022	2.85846	0.77181	2.85846	0.7656	2.85846	0.76747
2.86178	1.25026	2.86178	1.1135	2.86178	1.03041	2.86178	0.92225	2.86178	0.86543	2.86178	0.80618	2.86178	0.73637	2.86178	0.74506	2.86178	0.84922	2.86178	0.97707							2.86178	1.25026	2.86178	1.03764	2.86178	0.91673	2.86178	0.84296	2.86178	0.82105	2.86178	0.81034	2.86178	0.79813	2.86178	0.78997	2.86178	0.78054	2.86178	0.7721	2.86178	0.76591	2.86178	0.76782
2.8651	1.25119	2.8651	1.11418	2.8651	1.03111	2.8651	0.92276	2.8651	0.86594	2.8651	0.80699	2.8651	0.7374	2.8651	0.746	2.8651	0.84989	2.8651	0.97751							2.8651	1.25119	2.8651	1.0381	2.8651	0.91722	2.8651	0.84354	2.8651	0.82141	2.8651	0.81068	2.8651	0.79847	2.8651	0.79032	2.8651	0.78085	2.8651	0.7724	2.8651	0.76621	2.8651	0.76818
2.86841	1.25214	2.86841	1.11479	2.86841	1.03187	2.86841	0.92329	2.86841	0.8665	2.86841	0.8078	2.86841	0.73837	2.86841	0.74694	2.86841	0.85057	2.86841	0.97793							2.86841	1.25214	2.86841	1.03854	2.86841	0.91775	2.86841	0.84413	2.86841	0.82178	2.86841	0.81103	2.86841	0.7988	2.86841	0.79067	2.86841	0.78115	2.86841	0.77271	2.86841	0.76653	2.86841	0.76854
2.87173	1.25304	2.87173	1.11531	2.87173	1.03262	2.87173	0.92381	2.87173	0.86712	2.87173	0.80862	2.87173	0.73927	2.87173	0.74789	2.87173	0.85129	2.87173	0.97834							2.87173	1.25304	2.87173	1.039	2.87173	0.91825	2.87173	0.8447	2.87173	0.82218	2.87173	0.81139	2.87173	0.79914	2.87173	0.79102	2.87173	0.78146	2.87173	0.77305	2.87173	0.76685	2.87173	0.76889
2.87505	1.25389	2.87505	1.11584	2.87505	1.03335	2.87505	0.92433	2.87505	0.86774	2.87505	0.8094	2.87505	0.74015	2.87505	0.74879	2.87505	0.85201	2.87505	0.97877							2.87505	1.25389	2.87505	1.03943	2.87505	0.91874	2.87505	0.84528	2.87505	0.82259	2.87505	0.81177	2.87505	0.79947	2.87505	0.79136	2.87505	0.78179	2.87505	0.77339	2.87505	0.76719	2.87505	0.76925
2.87837	1.2547	2.87837	1.11634	2.87837	1.03408	2.87837	0.92487	2.87837	0.86829	2.87837	0.81015	2.87837	0.74102	2.87837	0.74967	2.87837	0.85272	2.87837	0.97918							2.87837	1.2547	2.87837	1.03982	2.87837	0.91923	2.87837	0.84583	2.87837	0.82299	2.87837	0.81215	2.87837	0.79979	2.87837	0.7917	2.87837	0.78212	2.87837	0.77375	2.87837	0.76753	2.87837	0.7696
2.88168	1.25543	2.88168	1.11686	2.88168	1.03468	2.88168	0.92543	2.88168	0.86878	2.88168	0.81093	2.88168	0.7419	2.88168	0.75054	2.88168	0.85343	2.88168	0.9796							2.88168	1.25543	2.88168	1.04023	2.88168	0.91968	2.88168	0.8464	2.88168	0.82338	2.88168	0.81251	2.88168	0.80011	2.88168	0.79203	2.88168	0.78247	2.88168	0.77408	2.88168	0.76784	2.88168	0.76996
2.885	1.25612	2.885	1.11739	2.885	1.0352	2.885	0.92594	2.885	0.86927	2.885	0.8117	2.885	0.7428	2.885	0.75146	2.885	0.85413	2.885	0.98							2.885	1.25612	2.885	1.04063	2.885	0.92014	2.885	0.84692	2.885	0.82375	2.885	0.81284	2.885	0.80044	2.885	0.79234	2.885	0.7828	2.885	0.7744	2.885	0.76815	2.885	0.77032
2.88832	1.25676	2.88832	1.11787	2.88832	1.03571	2.88832	0.92646	2.88832	0.86976	2.88832	0.81249	2.88832	0.74372	2.88832	0.75241	2.88832	0.85482	2.88832	0.98038							2.88832	1.25676	2.88832	1.04103	2.88832	0.92058	2.88832	0.84743	2.88832	0.82413	2.88832	0.81315	2.88832	0.80077	2.88832	0.79264	2.88832	0.78311	2.88832	0.77472	2.88832	0.76846	2.88832	0.77068
2.89163	1.25733	2.89163	1.11827	2.89163	1.03625	2.89163	0.927	2.89163	0.87025	2.89163	0.81329	2.89163	0.74465	2.89163	0.75336	2.89163	0.85551	2.89163	0.98077							2.89163	1.25733	2.89163	1.04147	2.89163	0.92104	2.89163	0.84794	2.89163	0.82453	2.89163	0.81346	2.89163	0.80111	2.89163	0.79294	2.89163	0.78344	2.89163	0.77503	2.89163	0.76877	2.89163	0.77102
2.89495	1.25786	2.89495	1.11865	2.89495	1.0368	2.89495	0.9275	2.89495	0.87073	2.89495	0.81407	2.89495	0.74555	2.89495	0.75431	2.89495	0.85618	2.89495	0.98116							2.89495	1.25786	2.89495	1.04192	2.89495	0.9215	2.89495	0.84841	2.89495	0.82491	2.89495	0.81377	2.89495	0.80145	2.89495	0.79324	2.89495	0.78374	2.89495	0.77535	2.89495	0.76912	2.89495	0.77135
2.89827	1.25836	2.89827	1.11897	2.89827	1.03742	2.89827	0.92796	2.89827	0.87122	2.89827	0.81483	2.89827	0.74647	2.89827	0.75525	2.89827	0.85683	2.89827	0.98155							2.89827	1.25836	2.89827	1.04237	2.89827	0.92194	2.89827	0.84887	2.89827	0.82531	2.89827	0.81407	2.89827	0.80177	2.89827	0.79356	2.89827	0.78407	2.89827	0.77567	2.89827	0.76946	2.89827	0.77167
2.90158	1.25884	2.90158	1.11923	2.90158	1.03802	2.90158	0.92838	2.90158	0.87169	2.90158	0.81557	2.90158	0.74739	2.90158	0.75615	2.90158	0.85747	2.90158	0.98195							2.90158	1.25884	2.90158	1.04278	2.90158	0.92236	2.90158	0.8493	2.90158	0.8257	2.90158	0.81437	2.90158	0.8021	2.90158	0.79388	2.90158	0.7844	2.90158	0.77599	2.90158	0.76979	2.90158	0.77199
2.9049	1.25934	2.9049	1.11945	2.9049	1.03853	2.9049	0.92878	2.9049	0.87214	2.9049	0.81626	2.9049	0.74825	2.9049	0.75699	2.9049	0.85809	2.9049	0.98233							2.9049	1.25934	2.9049	1.04322	2.9049	0.9228	2.9049	0.8497	2.9049	0.82607	2.9049	0.81468	2.9049	0.80241	2.9049	0.79421	2.9049	0.78475	2.9049	0.7763	2.9049	0.77013	2.9049	0.77231
2.90822	1.25985	2.90822	1.11964	2.90822	1.03893	2.90822	0.92916	2.90822	0.87254	2.90822	0.81694	2.90822	0.74908	2.90822	0.7578	2.90822	0.85872	2.90822	0.98269							2.90822	1.25985	2.90822	1.04363	2.90822	0.92325	2.90822	0.85008	2.90822	0.82643	2.90822	0.81502	2.90822	0.80273	2.90822	0.79454	2.90822	0.7851	2.90822	0.77664	2.90822	0.77048	2.90822	0.77269
2.91153	1.26032	2.91153	1.11978	2.91153	1.03927	2.91153	0.92951	2.91153	0.87292	2.91153	0.81764	2.91153	0.74988	2.91153	0.7586	2.91153	0.85932	2.91153	0.98307							2.91153	1.26032	2.91153	1.04401	2.91153	0.92368	2.91153	0.85046	2.91153	0.8268	2.91153	0.81538	2.91153	0.80305	2.91153	0.79488	2.91153	0.78545	2.91153	0.77697	2.91153	0.77081	2.91153	0.77306
2.91485	1.26076	2.91485	1.11996	2.91485	1.03954	2.91485	0.92983	2.91485	0.87327	2.91485	0.81833	2.91485	0.75068	2.91485	0.75943	2.91485	0.85991	2.91485	0.98343							2.91485	1.26076	2.91485	1.04432	2.91485	0.92411	2.91485	0.85085	2.91485	0.82714	2.91485	0.81575	2.91485	0.80337	2.91485	0.79523	2.91485	0.7858	2.91485	0.7773	2.91485	0.77116	2.91485	0.77343
2.91817	1.26111	2.91817	1.12014	2.91817	1.03974	2.91817	0.93014	2.91817	0.87354	2.91817	0.81902	2.91817	0.75138	2.91817	0.76026	2.91817	0.86046	2.91817	0.98374							2.91817	1.26111	2.91817	1.04457	2.91817	0.92451	2.91817	0.85124	2.91817	0.82747	2.91817	0.81612	2.91817	0.80371	2.91817	0.7956	2.91817	0.78614	2.91817	0.77762	2.91817	0.77151	2.91817	0.77379
2.92148	1.2614	2.92148	1.12028	2.92148	1.03993	2.92148	0.93047	2.92148	0.87385	2.92148	0.81972	2.92148	0.75208	2.92148	0.76108	2.92148	0.86098	2.92148	0.98401							2.92148	1.2614	2.92148	1.04476	2.92148	0.92485	2.92148	0.85166	2.92148	0.82782	2.92148	0.8165	2.92148	0.80404	2.92148	0.79596	2.92148	0.78646	2.92148	0.77794	2.92148	0.77186	2.92148	0.77415
2.9248	1.26158	2.9248	1.12035	2.9248	1.04007	2.9248	0.9308	2.9248	0.87415	2.9248	0.82039	2.9248	0.75276	2.9248	0.76185	2.9248	0.86148	2.9248	0.98424							2.9248	1.26158	2.9248	1.04494	2.9248	0.92518	2.9248	0.85207	2.9248	0.82818	2.9248	0.81688	2.9248	0.80437	2.9248	0.79633	2.9248	0.78678	2.9248	0.77827	2.9248	0.7722	2.9248	0.77448
2.92812	1.26171	2.92812	1.12036	2.92812	1.04018	2.92812	0.9311	2.92812	0.87441	2.92812	0.82105	2.92812	0.75343	2.92812	0.76257	2.92812	0.86199	2.92812	0.98445							2.92812	1.26171	2.92812	1.04513	2.92812	0.9255	2.92812	0.85248	2.92812	0.82854	2.92812	0.81724	2.92812	0.80471	2.92812	0.79669	2.92812	0.78711	2.92812	0.77863	2.92812	0.77255	2.92812	0.77483
2.93143	1.26181	2.93143	1.12037	2.93143	1.04025	2.93143	0.93138	2.93143	0.8747	2.93143	0.82167	2.93143	0.75412	2.93143	0.76326	2.93143	0.8625	2.93143	0.98467							2.93143	1.26181	2.93143	1.04534	2.93143	0.92583	2.93143	0.85292	2.93143	0.82891	2.93143	0.81759	2.93143	0.80504	2.93143	0.79702	2.93143	0.78744	2.93143	0.77901	2.93143	0.77291	2.93143	0.7752
2.93475	1.26188	2.93475	1.12036	2.93475	1.04035	2.93475	0.9316	2.93475	0.875	2.93475	0.82229	2.93475	0.75491	2.93475	0.76395	2.93475	0.86301	2.93475	0.98492							2.93475	1.26188	2.93475	1.04553	2.93475	0.92615	2.93475	0.85332	2.93475	0.82927	2.93475	0.81791	2.93475	0.80534	2.93475	0.79733	2.93475	0.78778	2.93475	0.77938	2.93475	0.77325	2.93475	0.77555
2.93807	1.26193	2.93807	1.12036	2.93807	1.04046	2.93807	0.9318	2.93807	0.87529	2.93807	0.8229	2.93807	0.75572	2.93807	0.76465	2.93807	0.86351	2.93807	0.98516							2.93807	1.26193	2.93807	1.0457	2.93807	0.92646	2.93807	0.85376	2.93807	0.82961	2.93807	0.81821	2.93807	0.80564	2.93807	0.79761	2.93807	0.7881	2.93807	0.77972	2.93807	0.7736	2.93807	0.77588
2.94138	1.26192	2.94138	1.12036	2.94138	1.04057	2.94138	0.93199	2.94138	0.87552	2.94138	0.82349	2.94138	0.75654	2.94138	0.76535	2.94138	0.864	2.94138	0.98535							2.94138	1.26192	2.94138	1.04584	2.94138	0.92675	2.94138	0.85422	2.94138	0.82994	2.94138	0.81849	2.94138	0.80592	2.94138	0.79786	2.94138	0.7884	2.94138	0.78003	2.94138	0.77393	2.94138	0.7762
2.9447	1.26187	2.9447	1.12033	2.9447	1.04069	2.9447	0.93215	2.9447	0.87577	2.9447	0.82409	2.9447	0.7574	2.9447	0.76608	2.9447	0.86448	2.9447	0.98551							2.9447	1.26187	2.9447	1.04598	2.9447	0.92702	2.9447	0.85465	2.9447	0.83027	2.9447	0.81875	2.9447	0.80619	2.9447	0.7981	2.9447	0.78871	2.9447	0.78033	2.9447	0.77424	2.9447	0.77651
2.94802	1.26178	2.94802	1.12025	2.94802	1.04082	2.94802	0.93233	2.94802	0.87595	2.94802	0.82469	2.94802	0.75825	2.94802	0.76684	2.94802	0.86497	2.94802	0.98564							2.94802	1.26178	2.94802	1.04611	2.94802	0.9273	2.94802	0.85507	2.94802	0.83058	2.94802	0.81899	2.94802	0.80645	2.94802	0.79833	2.94802	0.78901	2.94802	0.78063	2.94802	0.77455	2.94802	0.77682
2.95133	1.26165	2.95133	1.12017	2.95133	1.04089	2.95133	0.93247	2.95133	0.87613	2.95133	0.82528	2.95133	0.75904	2.95133	0.76759	2.95133	0.86552	2.95133	0.98576							2.95133	1.26165	2.95133	1.04621	2.95133	0.92753	2.95133	0.85553	2.95133	0.83089	2.95133	0.81923	2.95133	0.80672	2.95133	0.79858	2.95133	0.78932	2.95133	0.78095	2.95133	0.77485	2.95133	0.77715
2.95465	1.26148	2.95465	1.12001	2.95465	1.04097	2.95465	0.93259	2.95465	0.87626	2.95465	0.82584	2.95465	0.75981	2.95465	0.76833	2.95465	0.86604	2.95465	0.98591							2.95465	1.26148	2.95465	1.04628	2.95465	0.92774	2.95465	0.85591	2.95465	0.8312	2.95465	0.81947	2.95465	0.80699	2.95465	0.79884	2.95465	0.78961	2.95465	0.7813	2.95465	0.77518	2.95465	0.7775
2.95797	1.26129	2.95797	1.11978	2.95797	1.04104	2.95797	0.93273	2.95797	0.87636	2.95797	0.82637	2.95797	0.76051	2.95797	0.76906	2.95797	0.86654	2.95797	0.98608							2.95797	1.26129	2.95797	1.04636	2.95797	0.9279	2.95797	0.85624	2.95797	0.83149	2.95797	0.81968	2.95797	0.80723	2.95797	0.79907	2.95797	0.78987	2.95797	0.78162	2.95797	0.77548	2.95797	0.77783
2.96129	1.26108	2.96129	1.11952	2.96129	1.04102	2.96129	0.93285	2.96129	0.87645	2.96129	0.82687	2.96129	0.76116	2.96129	0.76977	2.96129	0.86698	2.96129	0.98624							2.96129	1.26108	2.96129	1.04639	2.96129	0.92808	2.96129	0.85659	2.96129	0.83177	2.96129	0.8199	2.96129	0.80749	2.96129	0.79932	2.96129	0.79013	2.96129	0.78192	2.96129	0.77578	2.96129	0.77814
2.9646	1.26084	2.9646	1.11919	2.9646	1.04095	2.9646	0.93299	2.9646	0.87658	2.9646	0.82735	2.9646	0.76182	2.9646	0.77047	2.9646	0.86738	2.9646	0.98639							2.9646	1.26084	2.9646	1.04642	2.9646	0.92828	2.9646	0.85688	2.9646	0.83205	2.9646	0.82014	2.9646	0.80774	2.9646	0.79957	2.9646	0.7904	2.9646	0.78223	2.9646	0.77606	2.9646	0.77845
2.96792	1.26057	2.96792	1.11879	2.96792	1.04082	2.96792	0.93312	2.96792	0.87669	2.96792	0.82781	2.96792	0.76245	2.96792	0.77115	2.96792	0.86776	2.96792	0.98649							2.96792	1.26057	2.96792	1.04645	2.96792	0.92848	2.96792	0.85717	2.96792	0.83234	2.96792	0.82038	2.96792	0.80799	2.96792	0.79982	2.96792	0.79069	2.96792	0.78252	2.96792	0.77636	2.96792	0.77874
2.97124	1.26028	2.97124	1.11841	2.97124	1.04062	2.97124	0.93321	2.97124	0.87682	2.97124	0.82825	2.97124	0.76307	2.97124	0.77181	2.97124	0.86815	2.97124	0.98657							2.97124	1.26028	2.97124	1.0464	2.97124	0.92867	2.97124	0.85751	2.97124	0.83264	2.97124	0.82063	2.97124	0.80826	2.97124	0.80008	2.97124	0.791	2.97124	0.78283	2.97124	0.77668	2.97124	0.77906
2.97455	1.25995	2.97455	1.11804	2.97455	1.04036	2.97455	0.93327	2.97455	0.87695	2.97455	0.82868	2.97455	0.76372	2.97455	0.77248	2.97455	0.86853	2.97455	0.98663							2.97455	1.25995	2.97455	1.04629	2.97455	0.92883	2.97455	0.85786	2.97455	0.83295	2.97455	0.8209	2.97455	0.80851	2.97455	0.80034	2.97455	0.79133	2.97455	0.78313	2.97455	0.77701	2.97455	0.77939
2.97787	1.25953	2.97787	1.11763	2.97787	1.04002	2.97787	0.93327	2.97787	0.8771	2.97787	0.82909	2.97787	0.76433	2.97787	0.77309	2.97787	0.86887	2.97787	0.98667							2.97787	1.25953	2.97787	1.04612	2.97787	0.92894	2.97787	0.85821	2.97787	0.83326	2.97787	0.82116	2.97787	0.80877	2.97787	0.80059	2.97787	0.79165	2.97787	0.78341	2.97787	0.77735	2.97787	0.77974
2.98119	1.25905	2.98119	1.11727	2.98119	1.03961	2.98119	0.93322	2.98119	0.87718	2.98119	0.82947	2.98119	0.76497	2.98119	0.77364	2.98119	0.86916	2.98119	0.98666							2.98119	1.25905	2.98119	1.04592	2.98119	0.929	2.98119	0.85855	2.98119	0.83354	2.98119	0.82142	2.98119	0.809	2.98119	0.80084	2.98119	0.79197	2.98119	0.78369	2.98119	0.7777	2.98119	0.78009
2.9845	1.25851	2.9845	1.11684	2.9845	1.0392	2.9845	0.9332	2.9845	0.87722	2.9845	0.82982	2.9845	0.76557	2.9845	0.77412	2.9845	0.8694	2.9845	0.9866							2.9845	1.25851	2.9845	1.0457	2.9845	0.92901	2.9845	0.85886	2.9845	0.83381	2.9845	0.82166	2.9845	0.80923	2.9845	0.80111	2.9845	0.79228	2.9845	0.78395	2.9845	0.77803	2.9845	0.78043
2.98782	1.25792	2.98782	1.1163	2.98782	1.03885	2.98782	0.93315	2.98782	0.87721	2.98782	0.8302	2.98782	0.76613	2.98782	0.77458	2.98782	0.8696	2.98782	0.98656							2.98782	1.25792	2.98782	1.04548	2.98782	0.92902	2.98782	0.85919	2.98782	0.83407	2.98782	0.82189	2.98782	0.80949	2.98782	0.80139	2.98782	0.79257	2.98782	0.78424	2.98782	0.77836	2.98782	0.78076
2.99114	1.25731	2.99114	1.11564	2.99114	1.03851	2.99114	0.93313	2.99114	0.87712	2.99114	0.83058	2.99114	0.76668	2.99114	0.77505	2.99114	0.86976	2.99114	0.98652							2.99114	1.25731	2.99114	1.04525	2.99114	0.92903	2.99114	0.8595	2.99114	0.83432	2.99114	0.82213	2.99114	0.80973	2.99114	0.80168	2.99114	0.79285	2.99114	0.78453	2.99114	0.77868	2.99114	0.78109
2.99445	1.25667	2.99445	1.11496	2.99445	1.03815	2.99445	0.93311	2.99445	0.87705	2.99445	0.83095	2.99445	0.76724	2.99445	0.77555	2.99445	0.86996	2.99445	0.98649							2.99445	1.25667	2.99445	1.04497	2.99445	0.92907	2.99445	0.85981	2.99445	0.83457	2.99445	0.82236	2.99445	0.80997	2.99445	0.80198	2.99445	0.79315	2.99445	0.78483	2.99445	0.779	2.99445	0.78142
2.99777	1.25602	2.99777	1.11433	2.99777	1.03781	2.99777	0.93302	2.99777	0.87703	2.99777	0.8313	2.99777	0.7678	2.99777	0.77608	2.99777	0.8702	2.99777	0.9865							2.99777	1.25602	2.99777	1.04466	2.99777	0.9291	2.99777	0.86015	2.99777	0.83482	2.99777	0.82257	2.99777	0.81022	2.99777	0.80227	2.99777	0.79343	2.99777	0.78514	2.99777	0.77932	2.99777	0.78175
3.00109	1.25527	3.00109	1.11363	3.00109	1.03735	3.00109	0.93283	3.00109	0.87699	3.00109	0.83163	3.00109	0.76832	3.00109	0.7766	3.00109	0.87039	3.00109	0.98647							3.00109	1.25527	3.00109	1.04431	3.00109	0.92911	3.00109	0.86042	3.00109	0.83505	3.00109	0.82278	3.00109	0.81044	3.00109	0.80254	3.00109	0.7937	3.00109	0.78546	3.00109	0.77964	3.00109	0.78208
3.00441	1.25451	3.00441	1.1129	3.00441	1.03678	3.00441	0.9326	3.00441	0.87693	3.00441	0.83192	3.00441	0.7688	3.00441	0.77709	3.00441	0.87057	3.00441	0.98642							3.00441	1.25451	3.00441	1.04391	3.00441	0.92909	3.00441	0.86067	3.00441	0.83527	3.00441	0.823	3.00441	0.81065	3.00441	0.80281	3.00441	0.79396	3.00441	0.78578	3.00441	0.77996	3.00441	0.7824
3.00772	1.25368	3.00772	1.1121	3.00772	1.03611	3.00772	0.93237	3.00772	0.87685	3.00772	0.8322	3.00772	0.76921	3.00772	0.77755	3.00772	0.87075	3.00772	0.98633							3.00772	1.25368	3.00772	1.04352	3.00772	0.92905	3.00772	0.86089	3.00772	0.83547	3.00772	0.8232	3.00772	0.81088	3.00772	0.80307	3.00772	0.79421	3.00772	0.78611	3.00772	0.78026	3.00772	0.78272
3.01104	1.25279	3.01104	1.11122	3.01104	1.03539	3.01104	0.93214	3.01104	0.87675	3.01104	0.83245	3.01104	0.76964	3.01104	0.77798	3.01104	0.8709	3.01104	0.98623							3.01104	1.25279	3.01104	1.0431	3.01104	0.92898	3.01104	0.86111	3.01104	0.83564	3.01104	0.82342	3.01104	0.81112	3.01104	0.80334	3.01104	0.79447	3.01104	0.78645	3.01104	0.78057	3.01104	0.78305
3.01436	1.25185	3.01436	1.11037	3.01436	1.03466	3.01436	0.93186	3.01436	0.87662	3.01436	0.83268	3.01436	0.77007	3.01436	0.77842	3.01436	0.87103	3.01436	0.98607							3.01436	1.25185	3.01436	1.04259	3.01436	0.92888	3.01436	0.86133	3.01436	0.83581	3.01436	0.82365	3.01436	0.81137	3.01436	0.80361	3.01436	0.79476	3.01436	0.78679	3.01436	0.7809	3.01436	0.78339
3.01767	1.25083	3.01767	1.10954	3.01767	1.0339	3.01767	0.93157	3.01767	0.87648	3.01767	0.83288	3.01767	0.77048	3.01767	0.77886	3.01767	0.87116	3.01767	0.98588							3.01767	1.25083	3.01767	1.04208	3.01767	0.92875	3.01767	0.86152	3.01767	0.83598	3.01767	0.82387	3.01767	0.81163	3.01767	0.80387	3.01767	0.79506	3.01767	0.78714	3.01767	0.78123	3.01767	0.78373
3.02099	1.24977	3.02099	1.10867	3.02099	1.03316	3.02099	0.9313	3.02099	0.87634	3.02099	0.83307	3.02099	0.77089	3.02099	0.77931	3.02099	0.87125	3.02099	0.98565							3.02099	1.24977	3.02099	1.04154	3.02099	0.92868	3.02099	0.86169	3.02099	0.83615	3.02099	0.82407	3.02099	0.81187	3.02099	0.80412	3.02099	0.79535	3.02099	0.78748	3.02099	0.78155	3.02099	0.78407
3.02431	1.24869	3.02431	1.10778	3.02431	1.03241	3.02431	0.93099	3.02431	0.87618	3.02431	0.83324	3.02431	0.77123	3.02431	0.77978	3.02431	0.87132	3.02431	0.98542							3.02431	1.24869	3.02431	1.041	3.02431	0.92859	3.02431	0.86183	3.02431	0.83633	3.02431	0.82426	3.02431	0.81208	3.02431	0.80435	3.02431	0.79564	3.02431	0.7878	3.02431	0.78186	3.02431	0.7844
3.02762	1.24758	3.02762	1.1068	3.02762	1.03164	3.02762	0.93069	3.02762	0.87601	3.02762	0.83343	3.02762	0.77154	3.02762	0.78024	3.02762	0.8714	3.02762	0.9852							3.02762	1.24758	3.02762	1.04048	3.02762	0.92849	3.02762	0.86193	3.02762	0.83652	3.02762	0.82444	3.02762	0.81228	3.02762	0.80458	3.02762	0.79591	3.02762	0.78812	3.02762	0.78216	3.02762	0.78473
3.03094	1.24645	3.03094	1.10571	3.03094	1.03086	3.03094	0.93039	3.03094	0.87577	3.03094	0.83358	3.03094	0.77187	3.03094	0.78064	3.03094	0.87148	3.03094	0.98499							3.03094	1.24645	3.03094	1.03997	3.03094	0.92844	3.03094	0.86204	3.03094	0.8367	3.03094	0.8246	3.03094	0.8125	3.03094	0.80481	3.03094	0.79618	3.03094	0.78844	3.03094	0.78245	3.03094	0.78507
3.03426	1.24525	3.03426	1.10464	3.03426	1.03004	3.03426	0.93003	3.03426	0.87551	3.03426	0.83373	3.03426	0.77227	3.03426	0.78098	3.03426	0.87155	3.03426	0.98479							3.03426	1.24525	3.03426	1.03944	3.03426	0.92835	3.03426	0.86217	3.03426	0.83687	3.03426	0.82475	3.03426	0.8127	3.03426	0.80502	3.03426	0.79642	3.03426	0.78874	3.03426	0.78274	3.03426	0.7854
3.03757	1.24397	3.03757	1.10352	3.03757	1.02921	3.03757	0.92964	3.03757	0.87521	3.03757	0.83385	3.03757	0.77268	3.03757	0.78132	3.03757	0.87162	3.03757	0.98459							3.03757	1.24397	3.03757	1.03886	3.03757	0.92824	3.03757	0.86231	3.03757	0.83702	3.03757	0.82487	3.03757	0.8129	3.03757	0.80523	3.03757	0.79665	3.03757	0.78903	3.03757	0.78303	3.03757	0.78571
3.04089	1.24264	3.04089	1.10241	3.04089	1.0284	3.04089	0.92922	3.04089	0.87484	3.04089	0.83392	3.04089	0.77298	3.04089	0.78156	3.04089	0.87164	3.04089	0.98431							3.04089	1.24264	3.04089	1.03822	3.04089	0.92816	3.04089	0.86246	3.04089	0.83715	3.04089	0.82499	3.04089	0.8131	3.04089	0.80545	3.04089	0.79688	3.04089	0.7893	3.04089	0.78333	3.04089	0.78602
3.04421	1.24126	3.04421	1.1013	3.04421	1.02754	3.04421	0.92879	3.04421	0.87454	3.04421	0.83397	3.04421	0.77326	3.04421	0.78181	3.04421	0.87167	3.04421	0.98404							3.04421	1.24126	3.04421	1.03753	3.04421	0.92806	3.04421	0.8626	3.04421	0.83727	3.04421	0.82512	3.04421	0.81328	3.04421	0.80568	3.04421	0.79712	3.04421	0.78956	3.04421	0.78363	3.04421	0.78633
3.04752	1.23986	3.04752	1.1001	3.04752	1.02661	3.04752	0.92834	3.04752	0.87427	3.04752	0.83401	3.04752	0.77344	3.04752	0.78206	3.04752	0.87167	3.04752	0.98373							3.04752	1.23986	3.04752	1.03677	3.04752	0.92794	3.04752	0.86269	3.04752	0.83737	3.04752	0.82524	3.04752	0.81346	3.04752	0.80592	3.04752	0.79736	3.04752	0.78981	3.04752	0.78394	3.04752	0.78664
3.05084	1.23843	3.05084	1.09883	3.05084	1.02567	3.05084	0.92787	3.05084	0.87403	3.05084	0.83406	3.05084	0.77364	3.05084	0.78235	3.05084	0.87167	3.05084	0.98341							3.05084	1.23843	3.05084	1.03598	3.05084	0.92781	3.05084	0.86278	3.05084	0.83747	3.05084	0.82536	3.05084	0.81363	3.05084	0.80616	3.05084	0.79763	3.05084	0.79007	3.05084	0.78427	3.05084	0.78697
3.05416	1.237	3.05416	1.09751	3.05416	1.02471	3.05416	0.92735	3.05416	0.87374	3.05416	0.83411	3.05416	0.77384	3.05416	0.78262	3.05416	0.87163	3.05416	0.98308							3.05416	1.237	3.05416	1.03518	3.05416	0.92763	3.05416	0.86283	3.05416	0.83757	3.05416	0.82549	3.05416	0.8138	3.05416	0.80638	3.05416	0.7979	3.05416	0.79033	3.05416	0.7846	3.05416	0.7873
3.05747	1.2355	3.05747	1.09614	3.05747	1.02371	3.05747	0.92679	3.05747	0.87342	3.05747	0.83416	3.05747	0.77402	3.05747	0.78282	3.05747	0.87154	3.05747	0.98272							3.05747	1.2355	3.05747	1.03437	3.05747	0.92743	3.05747	0.86283	3.05747	0.83767	3.05747	0.8256	3.05747	0.81395	3.05747	0.80657	3.05747	0.79814	3.05747	0.7906	3.05747	0.78492	3.05747	0.7876
3.06079	1.2339	3.06079	1.09484	3.06079	1.02277	3.06079	0.92619	3.06079	0.8731	3.06079	0.83421	3.06079	0.77419	3.06079	0.78302	3.06079	0.87143	3.06079	0.98234							3.06079	1.2339	3.06079	1.03358	3.06079	0.92718	3.06079	0.8628	3.06079	0.83775	3.06079	0.82573	3.06079	0.81409	3.06079	0.80675	3.06079	0.79839	3.06079	0.79088	3.06079	0.78524	3.06079	0.7879
3.06411	1.23226	3.06411	1.09355	3.06411	1.02181	3.06411	0.92559	3.06411	0.87277	3.06411	0.83422	3.06411	0.77431	3.06411	0.78316	3.06411	0.87128	3.06411	0.98194							3.06411	1.23226	3.06411	1.03278	3.06411	0.92689	3.06411	0.86273	3.06411	0.83782	3.06411	0.82586	3.06411	0.81424	3.06411	0.80692	3.06411	0.79862	3.06411	0.79116	3.06411	0.78554	3.06411	0.7882
3.06743	1.23057	3.06743	1.09225	3.06743	1.02076	3.06743	0.92501	3.06743	0.87246	3.06743	0.83423	3.06743	0.77444	3.06743	0.78328	3.06743	0.8711	3.06743	0.9815							3.06743	1.23057	3.06743	1.03198	3.06743	0.92659	3.06743	0.86264	3.06743	0.83786	3.06743	0.82598	3.06743	0.81439	3.06743	0.80709	3.06743	0.79884	3.06743	0.79143	3.06743	0.78584	3.06743	0.78847
3.07074	1.22889	3.07074	1.09095	3.07074	1.01967	3.07074	0.92444	3.07074	0.87212	3.07074	0.83424	3.07074	0.77459	3.07074	0.7834	3.07074	0.87094	3.07074	0.98103							3.07074	1.22889	3.07074	1.03116	3.07074	0.92625	3.07074	0.8626	3.07074	0.83791	3.07074	0.82609	3.07074	0.81454	3.07074	0.80727	3.07074	0.79908	3.07074	0.79171	3.07074	0.78615	3.07074	0.78875
3.07406	1.22719	3.07406	1.08955	3.07406	1.01855	3.07406	0.9239	3.07406	0.87171	3.07406	0.83423	3.07406	0.77472	3.07406	0.78354	3.07406	0.87081	3.07406	0.98057							3.07406	1.22719	3.07406	1.0303	3.07406	0.92591	3.07406	0.86255	3.07406	0.83796	3.07406	0.82618	3.07406	0.81468	3.07406	0.80747	3.07406	0.79933	3.07406	0.79198	3.07406	0.78646	3.07406	0.78903
3.07738	1.2255	3.07738	1.08805	3.07738	1.0174	3.07738	0.92335	3.07738	0.8712	3.07738	0.83422	3.07738	0.77485	3.07738	0.78367	3.07738	0.8707	3.07738	0.98011							3.07738	1.2255	3.07738	1.02941	3.07738	0.92556	3.07738	0.8625	3.07738	0.83803	3.07738	0.82627	3.07738	0.81483	3.07738	0.8077	3.07738	0.79957	3.07738	0.79225	3.07738	0.78677	3.07738	0.78931
3.08069	1.22375	3.08069	1.08655	3.08069	1.01624	3.08069	0.92275	3.08069	0.87067	3.08069	0.83418	3.08069	0.77494	3.08069	0.7838	3.08069	0.8706	3.08069	0.97963							3.08069	1.22375	3.08069	1.0285	3.08069	0.92524	3.08069	0.86244	3.08069	0.8381	3.08069	0.82637	3.08069	0.81499	3.08069	0.80794	3.08069	0.79981	3.08069	0.79251	3.08069	0.78708	3.08069	0.78959
3.08401	1.22194	3.08401	1.085	3.08401	1.01507	3.08401	0.92211	3.08401	0.87012	3.08401	0.8341	3.08401	0.77502	3.08401	0.78393	3.08401	0.87047	3.08401	0.97916							3.08401	1.22194	3.08401	1.02754	3.08401	0.92489	3.08401	0.86236	3.08401	0.83817	3.08401	0.82645	3.08401	0.81514	3.08401	0.80816	3.08401	0.80004	3.08401	0.79276	3.08401	0.78737	3.08401	0.78986
3.08733	1.22007	3.08733	1.08342	3.08733	1.01385	3.08733	0.92146	3.08733	0.86957	3.08733	0.834	3.08733	0.77514	3.08733	0.78403	3.08733	0.87028	3.08733	0.97863							3.08733	1.22007	3.08733	1.02659	3.08733	0.92451	3.08733	0.86227	3.08733	0.83823	3.08733	0.82652	3.08733	0.81529	3.08733	0.80838	3.08733	0.80027	3.08733	0.79303	3.08733	0.78767	3.08733	0.79012
3.09064	1.21811	3.09064	1.08183	3.09064	1.01259	3.09064	0.92079	3.09064	0.86904	3.09064	0.83388	3.09064	0.77527	3.09064	0.78413	3.09064	0.87005	3.09064	0.97809							3.09064	1.21811	3.09064	1.02561	3.09064	0.9241	3.09064	0.8622	3.09064	0.83826	3.09064	0.82659	3.09064	0.81542	3.09064	0.80856	3.09064	0.80051	3.09064	0.79328	3.09064	0.78796	3.09064	0.7904
3.09396	1.21611	3.09396	1.08026	3.09396	1.01135	3.09396	0.92012	3.09396	0.86853	3.09396	0.83377	3.09396	0.77541	3.09396	0.78424	3.09396	0.8698	3.09396	0.97754							3.09396	1.21611	3.09396	1.02462	3.09396	0.92366	3.09396	0.86208	3.09396	0.83828	3.09396	0.82664	3.09396	0.81554	3.09396	0.80874	3.09396	0.80075	3.09396	0.79355	3.09396	0.78825	3.09396	0.79069
3.09728	1.21407	3.09728	1.07871	3.09728	1.01005	3.09728	0.91944	3.09728	0.868	3.09728	0.83364	3.09728	0.77554	3.09728	0.78431	3.09728	0.86956	3.09728	0.97697							3.09728	1.21407	3.09728	1.02362	3.09728	0.92322	3.09728	0.86192	3.09728	0.83827	3.09728	0.82669	3.09728	0.81568	3.09728	0.80891	3.09728	0.80099	3.09728	0.79383	3.09728	0.78856	3.09728	0.79099
3.10059	1.21202	3.10059	1.07711	3.10059	1.00867	3.10059	0.91872	3.10059	0.86744	3.10059	0.83351	3.10059	0.77563	3.10059	0.78437	3.10059	0.86928	3.10059	0.97637							3.10059	1.21202	3.10059	1.02258	3.10059	0.92279	3.10059	0.8617	3.10059	0.83825	3.10059	0.82674	3.10059	0.81583	3.10059	0.80908	3.10059	0.80122	3.10059	0.79408	3.10059	0.78886	3.10059	0.7913
3.10391	1.20996	3.10391	1.07546	3.10391	1.00728	3.10391	0.91793	3.10391	0.86684	3.10391	0.83339	3.10391	0.77567	3.10391	0.78443	3.10391	0.86895	3.10391	0.97574							3.10391	1.20996	3.10391	1.02153	3.10391	0.92233	3.10391	0.86146	3.10391	0.83824	3.10391	0.82678	3.10391	0.81598	3.10391	0.80924	3.10391	0.80144	3.10391	0.79433	3.10391	0.78917	3.10391	0.79161
3.10723	1.2079	3.10723	1.07375	3.10723	1.00582	3.10723	0.91712	3.10723	0.86625	3.10723	0.83325	3.10723	0.77571	3.10723	0.78448	3.10723	0.86858	3.10723	0.97513							3.10723	1.2079	3.10723	1.02049	3.10723	0.92186	3.10723	0.8612	3.10723	0.83822	3.10723	0.82682	3.10723	0.81611	3.10723	0.80942	3.10723	0.80165	3.10723	0.79456	3.10723	0.78949	3.10723	0.79193
3.11054	1.20575	3.11054	1.07195	3.11054	1.00435	3.11054	0.91634	3.11054	0.86563	3.11054	0.83307	3.11054	0.77571	3.11054	0.78449	3.11054	0.86816	3.11054	0.97454							3.11054	1.20575	3.11054	1.01943	3.11054	0.92136	3.11054	0.86094	3.11054	0.83821	3.11054	0.82685	3.11054	0.81624	3.11054	0.8096	3.11054	0.80187	3.11054	0.7948	3.11054	0.78982	3.11054	0.79224
3.11386	1.20352	3.11386	1.07009	3.11386	1.0029	3.11386	0.91551	3.11386	0.86507	3.11386	0.83286	3.11386	0.77573	3.11386	0.78451	3.11386	0.86776	3.11386	0.97395							3.11386	1.20352	3.11386	1.01834	3.11386	0.92083	3.11386	0.86073	3.11386	0.83821	3.11386	0.82688	3.11386	0.81634	3.11386	0.80978	3.11386	0.80209	3.11386	0.79506	3.11386	0.79016	3.11386	0.79256
3.11718	1.20125	3.11718	1.06811	3.11718	1.00141	3.11718	0.91467	3.11718	0.86447	3.11718	0.83263	3.11718	0.77576	3.11718	0.78451	3.11718	0.86736	3.11718	0.97332							3.11718	1.20125	3.11718	1.01719	3.11718	0.9203	3.11718	0.86055	3.11718	0.8382	3.11718	0.82692	3.11718	0.81642	3.11718	0.80998	3.11718	0.80231	3.11718	0.79534	3.11718	0.79048	3.11718	0.79289
3.12049	1.19892	3.12049	1.0661	3.12049	0.99993	3.12049	0.91381	3.12049	0.86385	3.12049	0.83236	3.12049	0.7758	3.12049	0.78449	3.12049	0.86697	3.12049	0.97266							3.12049	1.19892	3.12049	1.01603	3.12049	0.91977	3.12049	0.86034	3.12049	0.83819	3.12049	0.827	3.12049	0.81649	3.12049	0.81015	3.12049	0.80253	3.12049	0.79562	3.12049	0.79081	3.12049	0.79321
3.12381	1.19657	3.12381	1.06408	3.12381	0.99843	3.12381	0.91291	3.12381	0.86323	3.12381	0.83209	3.12381	0.77581	3.12381	0.78443	3.12381	0.8666	3.12381	0.97196							3.12381	1.19657	3.12381	1.01484	3.12381	0.91919	3.12381	0.8601	3.12381	0.83816	3.12381	0.82707	3.12381	0.81655	3.12381	0.81031	3.12381	0.80273	3.12381	0.79589	3.12381	0.7911	3.12381	0.79351
3.12713	1.19427	3.12713	1.06206	3.12713	0.9969	3.12713	0.91202	3.12713	0.86257	3.12713	0.83183	3.12713	0.77585	3.12713	0.78439	3.12713	0.86625	3.12713	0.97126							3.12713	1.19427	3.12713	1.01366	3.12713	0.9186	3.12713	0.85987	3.12713	0.83811	3.12713	0.82716	3.12713	0.81663	3.12713	0.81048	3.12713	0.80293	3.12713	0.79616	3.12713	0.79139	3.12713	0.79383
3.13044	1.19194	3.13044	1.06006	3.13044	0.99536	3.13044	0.91116	3.13044	0.86193	3.13044	0.83155	3.13044	0.77584	3.13044	0.78428	3.13044	0.86587	3.13044	0.97058							3.13044	1.19194	3.13044	1.01247	3.13044	0.91799	3.13044	0.85962	3.13044	0.83806	3.13044	0.82725	3.13044	0.8167	3.13044	0.81062	3.13044	0.80312	3.13044	0.79641	3.13044	0.79168	3.13044	0.79415
3.13376	1.18963	3.13376	1.05805	3.13376	0.99378	3.13376	0.91028	3.13376	0.86133	3.13376	0.83128	3.13376	0.77583	3.13376	0.7842	3.13376	0.86549	3.13376	0.96991							3.13376	1.18963	3.13376	1.01126	3.13376	0.91737	3.13376	0.85939	3.13376	0.83802	3.13376	0.82734	3.13376	0.81677	3.13376	0.81077	3.13376	0.80332	3.13376	0.79668	3.13376	0.79199	3.13376	0.79446
3.13708	1.18733	3.13708	1.05598	3.13708	0.99221	3.13708	0.90938	3.13708	0.86084	3.13708	0.83102	3.13708	0.77584	3.13708	0.78414	3.13708	0.86505	3.13708	0.96921							3.13708	1.18733	3.13708	1.01	3.13708	0.91674	3.13708	0.85915	3.13708	0.83799	3.13708	0.82741	3.13708	0.81684	3.13708	0.81094	3.13708	0.80351	3.13708	0.79694	3.13708	0.79232	3.13708	0.79479
3.14039	1.185	3.14039	1.0539	3.14039	0.99054	3.14039	0.90843	3.14039	0.8604	3.14039	0.83071	3.14039	0.7758	3.14039	0.78402	3.14039	0.86457	3.14039	0.96849							3.14039	1.185	3.14039	1.00874	3.14039	0.9161	3.14039	0.85889	3.14039	0.83796	3.14039	0.82746	3.14039	0.81691	3.14039	0.8111	3.14039	0.8037	3.14039	0.79721	3.14039	0.79263	3.14039	0.79512
3.14371	1.18262	3.14371	1.05181	3.14371	0.98888	3.14371	0.90749	3.14371	0.85995	3.14371	0.83039	3.14371	0.7758	3.14371	0.78391	3.14371	0.86407	3.14371	0.96773							3.14371	1.18262	3.14371	1.00747	3.14371	0.91544	3.14371	0.85861	3.14371	0.83793	3.14371	0.82749	3.14371	0.81698	3.14371	0.81128	3.14371	0.80387	3.14371	0.79748	3.14371	0.79297	3.14371	0.79545
3.14703	1.18011	3.14703	1.04966	3.14703	0.98718	3.14703	0.90653	3.14703	0.85951	3.14703	0.83007	3.14703	0.7758	3.14703	0.78379	3.14703	0.86357	3.14703	0.96696							3.14703	1.18011	3.14703	1.00618	3.14703	0.91477	3.14703	0.85834	3.14703	0.8379	3.14703	0.82752	3.14703	0.81705	3.14703	0.81145	3.14703	0.80405	3.14703	0.79775	3.14703	0.79329	3.14703	0.79578
3.15035	1.17751	3.15035	1.04753	3.15035	0.98543	3.15035	0.90558	3.15035	0.85903	3.15035	0.82977	3.15035	0.77579	3.15035	0.78363	3.15035	0.86307	3.15035	0.96618							3.15035	1.17751	3.15035	1.00487	3.15035	0.91407	3.15035	0.8581	3.15035	0.83784	3.15035	0.82753	3.15035	0.81713	3.15035	0.81163	3.15035	0.80422	3.15035	0.79804	3.15035	0.7936	3.15035	0.7961
3.15366	1.17486	3.15366	1.04534	3.15366	0.98372	3.15366	0.90462	3.15366	0.85852	3.15366	0.82948	3.15366	0.77576	3.15366	0.78347	3.15366	0.86257	3.15366	0.96536							3.15366	1.17486	3.15366	1.00355	3.15366	0.91337	3.15366	0.85788	3.15366	0.83777	3.15366	0.82757	3.15366	0.81721	3.15366	0.8118	3.15366	0.80439	3.15366	0.79833	3.15366	0.79392	3.15366	0.79643
3.15698	1.17222	3.15698	1.04308	3.15698	0.98202	3.15698	0.9036	3.15698	0.85796	3.15698	0.82915	3.15698	0.77564	3.15698	0.7833	3.15698	0.86207	3.15698	0.96452							3.15698	1.17222	3.15698	1.00219	3.15698	0.91266	3.15698	0.85764	3.15698	0.8377	3.15698	0.8276	3.15698	0.81728	3.15698	0.81197	3.15698	0.80459	3.15698	0.79862	3.15698	0.79425	3.15698	0.79677
3.1603	1.16957	3.1603	1.04083	3.1603	0.98028	3.1603	0.90253	3.1603	0.85739	3.1603	0.8288	3.1603	0.77551	3.1603	0.78312	3.1603	0.86158	3.1603	0.9637							3.1603	1.16957	3.1603	1.00084	3.1603	0.91195	3.1603	0.85741	3.1603	0.83761	3.1603	0.82764	3.1603	0.81735	3.1603	0.81213	3.1603	0.8048	3.1603	0.79889	3.1603	0.79457	3.1603	0.7971
3.16361	1.16694	3.16361	1.03852	3.16361	0.97855	3.16361	0.90146	3.16361	0.8568	3.16361	0.82844	3.16361	0.77535	3.16361	0.78301	3.16361	0.86108	3.16361	0.96287							3.16361	1.16694	3.16361	0.9995	3.16361	0.91126	3.16361	0.85719	3.16361	0.83754	3.16361	0.82768	3.16361	0.81741	3.16361	0.81229	3.16361	0.80502	3.16361	0.79914	3.16361	0.7949	3.16361	0.79744
3.16693	1.16429	3.16693	1.03615	3.16693	0.97676	3.16693	0.9004	3.16693	0.85613	3.16693	0.82808	3.16693	0.77514	3.16693	0.7829	3.16693	0.86058	3.16693	0.96201							3.16693	1.16429	3.16693	0.99816	3.16693	0.9106	3.16693	0.85693	3.16693	0.83747	3.16693	0.82771	3.16693	0.81745	3.16693	0.81244	3.16693	0.80524	3.16693	0.79937	3.16693	0.7952	3.16693	0.79776
3.17025	1.16158	3.17025	1.0338	3.17025	0.97486	3.17025	0.89938	3.17025	0.85543	3.17025	0.82772	3.17025	0.77493	3.17025	0.78278	3.17025	0.86004	3.17025	0.96114							3.17025	1.16158	3.17025	0.99686	3.17025	0.90994	3.17025	0.85667	3.17025	0.83737	3.17025	0.82774	3.17025	0.8175	3.17025	0.81258	3.17025	0.80546	3.17025	0.7996	3.17025	0.7955	3.17025	0.79806
3.17356	1.15883	3.17356	1.03138	3.17356	0.97297	3.17356	0.89835	3.17356	0.85475	3.17356	0.82735	3.17356	0.77474	3.17356	0.78262	3.17356	0.85947	3.17356	0.96027							3.17356	1.15883	3.17356	0.99552	3.17356	0.90926	3.17356	0.85641	3.17356	0.83728	3.17356	0.82776	3.17356	0.81755	3.17356	0.81273	3.17356	0.80566	3.17356	0.79987	3.17356	0.79581	3.17356	0.79837
3.17688	1.15603	3.17688	1.02898	3.17688	0.97109	3.17688	0.89731	3.17688	0.85411	3.17688	0.82698	3.17688	0.77461	3.17688	0.78246	3.17688	0.85887	3.17688	0.9594							3.17688	1.15603	3.17688	0.99416	3.17688	0.90854	3.17688	0.85613	3.17688	0.8372	3.17688	0.82778	3.17688	0.81761	3.17688	0.81287	3.17688	0.80586	3.17688	0.80017	3.17688	0.79612	3.17688	0.79868
3.1802	1.15311	3.1802	1.02665	3.1802	0.96924	3.1802	0.89628	3.1802	0.85346	3.1802	0.82659	3.1802	0.77453	3.1802	0.78227	3.1802	0.85824	3.1802	0.95855							3.1802	1.15311	3.1802	0.99275	3.1802	0.90779	3.1802	0.85582	3.1802	0.83712	3.1802	0.82778	3.1802	0.8177	3.1802	0.81298	3.1802	0.80605	3.1802	0.80046	3.1802	0.79642	3.1802	0.79901
3.18351	1.15014	3.18351	1.0243	3.18351	0.9674	3.18351	0.8952	3.18351	0.85284	3.18351	0.82621	3.18351	0.77444	3.18351	0.78206	3.18351	0.85762	3.18351	0.9577							3.18351	1.15014	3.18351	0.99127	3.18351	0.90703	3.18351	0.8555	3.18351	0.83706	3.18351	0.82777	3.18351	0.81778	3.18351	0.8131	3.18351	0.80623	3.18351	0.80074	3.18351	0.79672	3.18351	0.79934
3.18683	1.14713	3.18683	1.02199	3.18683	0.96557	3.18683	0.89409	3.18683	0.85212	3.18683	0.82582	3.18683	0.77438	3.18683	0.78185	3.18683	0.85702	3.18683	0.95682							3.18683	1.14713	3.18683	0.98973	3.18683	0.90628	3.18683	0.8552	3.18683	0.83699	3.18683	0.82775	3.18683	0.81787	3.18683	0.81322	3.18683	0.80642	3.18683	0.80101	3.18683	0.79702	3.18683	0.79969
3.19015	1.14409	3.19015	1.01969	3.19015	0.96373	3.19015	0.89299	3.19015	0.85137	3.19015	0.82542	3.19015	0.7743	3.19015	0.78161	3.19015	0.85639	3.19015	0.95593							3.19015	1.14409	3.19015	0.98815	3.19015	0.90552	3.19015	0.85489	3.19015	0.83691	3.19015	0.82775	3.19015	0.81796	3.19015	0.81334	3.19015	0.80664	3.19015	0.80126	3.19015	0.79732	3.19015	0.80002
3.19346	1.14107	3.19346	1.01738	3.19346	0.96187	3.19346	0.89185	3.19346	0.85058	3.19346	0.82498	3.19346	0.77417	3.19346	0.78133	3.19346	0.85574	3.19346	0.95501							3.19346	1.14107	3.19346	0.98656	3.19346	0.90473	3.19346	0.8546	3.19346	0.83681	3.19346	0.82775	3.19346	0.81804	3.19346	0.81348	3.19346	0.80686	3.19346	0.80152	3.19346	0.79761	3.19346	0.80034
3.19678	1.13804	3.19678	1.01508	3.19678	0.95998	3.19678	0.89068	3.19678	0.84978	3.19678	0.82452	3.19678	0.77403	3.19678	0.78105	3.19678	0.85508	3.19678	0.95408							3.19678	1.13804	3.19678	0.98496	3.19678	0.90396	3.19678	0.85431	3.19678	0.83671	3.19678	0.82776	3.19678	0.81812	3.19678	0.81364	3.19678	0.80709	3.19678	0.8018	3.19678	0.79789	3.19678	0.80067
3.2001	1.13505	3.2001	1.01276	3.2001	0.95806	3.2001	0.88954	3.2001	0.84906	3.2001	0.82405	3.2001	0.77377	3.2001	0.78079	3.2001	0.85442	3.2001	0.95316							3.2001	1.13505	3.2001	0.98336	3.2001	0.90314	3.2001	0.85406	3.2001	0.83662	3.2001	0.82777	3.2001	0.81818	3.2001	0.81378	3.2001	0.80734	3.2001	0.80208	3.2001	0.79817	3.2001	0.801
3.20342	1.13207	3.20342	1.01039	3.20342	0.95608	3.20342	0.88838	3.20342	0.84835	3.20342	0.82357	3.20342	0.77347	3.20342	0.78053	3.20342	0.85375	3.20342	0.9522							3.20342	1.13207	3.20342	0.98175	3.20342	0.90234	3.20342	0.85379	3.20342	0.83654	3.20342	0.82778	3.20342	0.81824	3.20342	0.81391	3.20342	0.80758	3.20342	0.80238	3.20342	0.79848	3.20342	0.80134
3.20673	1.12903	3.20673	1.00801	3.20673	0.95402	3.20673	0.88724	3.20673	0.84766	3.20673	0.82308	3.20673	0.77317	3.20673	0.78026	3.20673	0.85311	3.20673	0.95123							3.20673	1.12903	3.20673	0.98014	3.20673	0.90154	3.20673	0.8535	3.20673	0.83648	3.20673	0.82778	3.20673	0.8183	3.20673	0.81404	3.20673	0.80782	3.20673	0.80269	3.20673	0.79881	3.20673	0.8017
3.21005	1.12597	3.21005	1.00565	3.21005	0.95196	3.21005	0.88611	3.21005	0.84695	3.21005	0.82257	3.21005	0.77288	3.21005	0.77997	3.21005	0.85245	3.21005	0.95026							3.21005	1.12597	3.21005	0.97856	3.21005	0.9007	3.21005	0.8532	3.21005	0.83642	3.21005	0.8278	3.21005	0.81837	3.21005	0.81418	3.21005	0.8081	3.21005	0.80302	3.21005	0.79915	3.21005	0.80206
3.21337	1.12287	3.21337	1.00323	3.21337	0.94993	3.21337	0.88502	3.21337	0.8462	3.21337	0.82202	3.21337	0.77257	3.21337	0.77961	3.21337	0.85174	3.21337	0.94927							3.21337	1.12287	3.21337	0.977	3.21337	0.89987	3.21337	0.85284	3.21337	0.83635	3.21337	0.82782	3.21337	0.81843	3.21337	0.81431	3.21337	0.80836	3.21337	0.80336	3.21337	0.79948	3.21337	0.80244
3.21668	1.11977	3.21668	1.00083	3.21668	0.94795	3.21668	0.88388	3.21668	0.84544	3.21668	0.82149	3.21668	0.77231	3.21668	0.77928	3.21668	0.85103	3.21668	0.94828							3.21668	1.11977	3.21668	0.97545	3.21668	0.89903	3.21668	0.85248	3.21668	0.83627	3.21668	0.82784	3.21668	0.81851	3.21668	0.81446	3.21668	0.80861	3.21668	0.80369	3.21668	0.79981	3.21668	0.80281
3.22	1.11673	3.22	0.99838	3.22	0.94599	3.22	0.88271	3.22	0.84467	3.22	0.82095	3.22	0.77204	3.22	0.77894	3.22	0.8503	3.22	0.9473							3.22	1.11673	3.22	0.97391	3.22	0.89817	3.22	0.85211	3.22	0.83618	3.22	0.82787	3.22	0.8186	3.22	0.81462	3.22	0.80885	3.22	0.80401	3.22	0.80011	3.22	0.80318
3.22332	1.11369	3.22332	0.99585	3.22332	0.94408	3.22332	0.88153	3.22332	0.84388	3.22332	0.82042	3.22332	0.77176	3.22332	0.7786	3.22332	0.84957	3.22332	0.9463							3.22332	1.11369	3.22332	0.97232	3.22332	0.89728	3.22332	0.85174	3.22332	0.83612	3.22332	0.82792	3.22332	0.81869	3.22332	0.81478	3.22332	0.8091	3.22332	0.80435	3.22332	0.80042	3.22332	0.80354
3.22663	1.11063	3.22663	0.99333	3.22663	0.94225	3.22663	0.88036	3.22663	0.84311	3.22663	0.81993	3.22663	0.77152	3.22663	0.77828	3.22663	0.84888	3.22663	0.94532							3.22663	1.11063	3.22663	0.97073	3.22663	0.89638	3.22663	0.85142	3.22663	0.83606	3.22663	0.82798	3.22663	0.81878	3.22663	0.81496	3.22663	0.80936	3.22663	0.80468	3.22663	0.80072	3.22663	0.80388
3.22995	1.10752	3.22995	0.99087	3.22995	0.94045	3.22995	0.87921	3.22995	0.84236	3.22995	0.81943	3.22995	0.77128	3.22995	0.77796	3.22995	0.84821	3.22995	0.94435							3.22995	1.10752	3.22995	0.96913	3.22995	0.89547	3.22995	0.85106	3.22995	0.83601	3.22995	0.82804	3.22995	0.81886	3.22995	0.81515	3.22995	0.80962	3.22995	0.80502	3.22995	0.801	3.22995	0.80424
3.23327	1.1044	3.23327	0.98847	3.23327	0.9386	3.23327	0.87801	3.23327	0.8416	3.23327	0.81894	3.23327	0.77101	3.23327	0.77765	3.23327	0.84757	3.23327	0.9434							3.23327	1.1044	3.23327	0.96754	3.23327	0.89452	3.23327	0.85067	3.23327	0.83594	3.23327	0.82809	3.23327	0.81894	3.23327	0.81532	3.23327	0.80985	3.23327	0.80534	3.23327	0.80129	3.23327	0.80457
3.23658	1.10128	3.23658	0.98612	3.23658	0.93673	3.23658	0.87681	3.23658	0.84092	3.23658	0.81845	3.23658	0.7708	3.23658	0.77738	3.23658	0.84691	3.23658	0.94251							3.23658	1.10128	3.23658	0.96592	3.23658	0.89354	3.23658	0.8503	3.23658	0.83587	3.23658	0.82811	3.23658	0.81902	3.23658	0.81548	3.23658	0.81006	3.23658	0.80564	3.23658	0.80158	3.23658	0.8049
3.2399	1.09815	3.2399	0.98382	3.2399	0.93478	3.2399	0.87558	3.2399	0.84027	3.2399	0.81794	3.2399	0.77059	3.2399	0.77714	3.2399	0.8462	3.2399	0.94162							3.2399	1.09815	3.2399	0.96429	3.2399	0.89259	3.2399	0.8499	3.2399	0.83579	3.2399	0.82812	3.2399	0.8191	3.2399	0.81564	3.2399	0.81026	3.2399	0.80593	3.2399	0.80189	3.2399	0.80521
3.24322	1.09506	3.24322	0.98143	3.24322	0.93276	3.24322	0.87431	3.24322	0.83961	3.24322	0.81743	3.24322	0.7704	3.24322	0.77693	3.24322	0.84549	3.24322	0.94071							3.24322	1.09506	3.24322	0.96266	3.24322	0.89168	3.24322	0.84951	3.24322	0.8357	3.24322	0.82812	3.24322	0.81918	3.24322	0.81578	3.24322	0.81047	3.24322	0.80623	3.24322	0.80221	3.24322	0.8055
3.24653	1.09195	3.24653	0.97903	3.24653	0.93079	3.24653	0.87311	3.24653	0.83897	3.24653	0.81694	3.24653	0.77025	3.24653	0.77671	3.24653	0.84478	3.24653	0.93984							3.24653	1.09195	3.24653	0.96099	3.24653	0.89079	3.24653	0.84917	3.24653	0.83563	3.24653	0.82815	3.24653	0.81925	3.24653	0.81594	3.24653	0.81068	3.24653	0.80653	3.24653	0.80254	3.24653	0.80579
3.24985	1.08887	3.24985	0.97661	3.24985	0.92879	3.24985	0.87185	3.24985	0.83827	3.24985	0.81646	3.24985	0.77015	3.24985	0.77644	3.24985	0.84408	3.24985	0.93896							3.24985	1.08887	3.24985	0.95934	3.24985	0.88993	3.24985	0.8488	3.24985	0.83555	3.24985	0.82819	3.24985	0.81932	3.24985	0.8161	3.24985	0.8109	3.24985	0.80682	3.24985	0.80289	3.24985	0.80609
3.25317	1.08577	3.25317	0.97419	3.25317	0.92678	3.25317	0.87058	3.25317	0.83752	3.25317	0.816	3.25317	0.7701	3.25317	0.77621	3.25317	0.84339	3.25317	0.93807							3.25317	1.08577	3.25317	0.95768	3.25317	0.88905	3.25317	0.84846	3.25317	0.83546	3.25317	0.82825	3.25317	0.8194	3.25317	0.81627	3.25317	0.81113	3.25317	0.80711	3.25317	0.80324	3.25317	0.8064
3.25648	1.08264	3.25648	0.97171	3.25648	0.9248	3.25648	0.86933	3.25648	0.83672	3.25648	0.81553	3.25648	0.77003	3.25648	0.77591	3.25648	0.84269	3.25648	0.93715							3.25648	1.08264	3.25648	0.95601	3.25648	0.88817	3.25648	0.84809	3.25648	0.83537	3.25648	0.82832	3.25648	0.81951	3.25648	0.81644	3.25648	0.81136	3.25648	0.8074	3.25648	0.80358	3.25648	0.80674
3.2598	1.07949	3.2598	0.96921	3.2598	0.92284	3.2598	0.86808	3.2598	0.83578	3.2598	0.81504	3.2598	0.76988	3.2598	0.77557	3.2598	0.84198	3.2598	0.93621							3.2598	1.07949	3.2598	0.95432	3.2598	0.88728	3.2598	0.84777	3.2598	0.83529	3.2598	0.8284	3.2598	0.81964	3.2598	0.81662	3.2598	0.8116	3.2598	0.80771	3.2598	0.80393	3.2598	0.80708
3.26312	1.07634	3.26312	0.96673	3.26312	0.92094	3.26312	0.86681	3.26312	0.83492	3.26312	0.81451	3.26312	0.76964	3.26312	0.77525	3.26312	0.84126	3.26312	0.93526							3.26312	1.07634	3.26312	0.95267	3.26312	0.88638	3.26312	0.8475	3.26312	0.83523	3.26312	0.82848	3.26312	0.81978	3.26312	0.81678	3.26312	0.81183	3.26312	0.80803	3.26312	0.80427	3.26312	0.80745
3.26644	1.07315	3.26644	0.96433	3.26644	0.91912	3.26644	0.86553	3.26644	0.8341	3.26644	0.81398	3.26644	0.76936	3.26644	0.77495	3.26644	0.84057	3.26644	0.93429							3.26644	1.07315	3.26644	0.95101	3.26644	0.88545	3.26644	0.84718	3.26644	0.83516	3.26644	0.82854	3.26644	0.81993	3.26644	0.81694	3.26644	0.81207	3.26644	0.80833	3.26644	0.80461	3.26644	0.80783
3.26975	1.06997	3.26975	0.96203	3.26975	0.91732	3.26975	0.86431	3.26975	0.83328	3.26975	0.81344	3.26975	0.76907	3.26975	0.77466	3.26975	0.83989	3.26975	0.93327							3.26975	1.06997	3.26975	0.94934	3.26975	0.88454	3.26975	0.84684	3.26975	0.83508	3.26975	0.82857	3.26975	0.82005	3.26975	0.8171	3.26975	0.81229	3.26975	0.80862	3.26975	0.80493	3.26975	0.80822
3.27307	1.06682	3.27307	0.95972	3.27307	0.91551	3.27307	0.8631	3.27307	0.8325	3.27307	0.81291	3.27307	0.7688	3.27307	0.77439	3.27307	0.83921	3.27307	0.93224							3.27307	1.06682	3.27307	0.94767	3.27307	0.88362	3.27307	0.84647	3.27307	0.83501	3.27307	0.8286	3.27307	0.82018	3.27307	0.81725	3.27307	0.81251	3.27307	0.8089	3.27307	0.80526	3.27307	0.80861
3.27638	1.06363	3.27638	0.95741	3.27638	0.9137	3.27638	0.86191	3.27638	0.83173	3.27638	0.81238	3.27638	0.76855	3.27638	0.7741	3.27638	0.83851	3.27638	0.93122							3.27638	1.06363	3.27638	0.94596	3.27638	0.88268	3.27638	0.84607	3.27638	0.83493	3.27638	0.82861	3.27638	0.82029	3.27638	0.8174	3.27638	0.81274	3.27638	0.80918	3.27638	0.80559	3.27638	0.80898
3.2797	1.0604	3.2797	0.95506	3.2797	0.91186	3.2797	0.86075	3.2797	0.83091	3.2797	0.81184	3.2797	0.76828	3.2797	0.77382	3.2797	0.83781	3.2797	0.9302							3.2797	1.0604	3.2797	0.94429	3.2797	0.88177	3.2797	0.8457	3.2797	0.83486	3.2797	0.8286	3.2797	0.82038	3.2797	0.81754	3.2797	0.81297	3.2797	0.80946	3.2797	0.80594	3.2797	0.80934
3.28302	1.05715	3.28302	0.95265	3.28302	0.91	3.28302	0.85955	3.28302	0.83004	3.28302	0.81131	3.28302	0.76798	3.28302	0.77357	3.28302	0.83708	3.28302	0.92921							3.28302	1.05715	3.28302	0.94267	3.28302	0.88086	3.28302	0.84537	3.28302	0.83478	3.28302	0.8286	3.28302	0.82048	3.28302	0.81768	3.28302	0.81322	3.28302	0.80973	3.28302	0.80629	3.28302	0.80971
3.28634	1.05386	3.28634	0.95023	3.28634	0.90811	3.28634	0.85832	3.28634	0.8292	3.28634	0.81079	3.28634	0.76773	3.28634	0.77333	3.28634	0.83632	3.28634	0.92824							3.28634	1.05386	3.28634	0.94106	3.28634	0.87996	3.28634	0.84504	3.28634	0.83468	3.28634	0.82858	3.28634	0.82057	3.28634	0.81782	3.28634	0.81347	3.28634	0.81	3.28634	0.80664	3.28634	0.81007
3.28965	1.05061	3.28965	0.9478	3.28965	0.90623	3.28965	0.85711	3.28965	0.82839	3.28965	0.81028	3.28965	0.76746	3.28965	0.77311	3.28965	0.83555	3.28965	0.92727							3.28965	1.05061	3.28965	0.93946	3.28965	0.87911	3.28965	0.84475	3.28965	0.83458	3.28965	0.82857	3.28965	0.82069	3.28965	0.81798	3.28965	0.81372	3.28965	0.81027	3.28965	0.80701	3.28965	0.81043
3.29297	1.04744	3.29297	0.94539	3.29297	0.90438	3.29297	0.85588	3.29297	0.82759	3.29297	0.80979	3.29297	0.7672	3.29297	0.77287	3.29297	0.83477	3.29297	0.9263							3.29297	1.04744	3.29297	0.9379	3.29297	0.87829	3.29297	0.84446	3.29297	0.8345	3.29297	0.82858	3.29297	0.82081	3.29297	0.81815	3.29297	0.81398	3.29297	0.81057	3.29297	0.80737	3.29297	0.8108
3.29629	1.04434	3.29629	0.943	3.29629	0.90263	3.29629	0.85467	3.29629	0.82683	3.29629	0.80933	3.29629	0.76698	3.29629	0.77264	3.29629	0.83404	3.29629	0.92533							3.29629	1.04434	3.29629	0.93633	3.29629	0.87749	3.29629	0.84414	3.29629	0.83445	3.29629	0.82862	3.29629	0.82092	3.29629	0.81833	3.29629	0.81427	3.29629	0.81089	3.29629	0.80775	3.29629	0.81118
3.2996	1.04122	3.2996	0.9407	3.2996	0.90096	3.2996	0.8535	3.2996	0.82608	3.2996	0.80889	3.2996	0.76673	3.2996	0.77242	3.2996	0.83336	3.2996	0.92436							3.2996	1.04122	3.2996	0.93479	3.2996	0.87671	3.2996	0.84385	3.2996	0.83445	3.2996	0.8287	3.2996	0.82105	3.2996	0.81854	3.2996	0.8146	3.2996	0.81121	3.2996	0.80813	3.2996	0.8116
3.30292	1.03808	3.30292	0.93846	3.30292	0.8993	3.30292	0.85237	3.30292	0.82533	3.30292	0.80844	3.30292	0.76657	3.30292	0.77223	3.30292	0.83272	3.30292	0.92342							3.30292	1.03808	3.30292	0.93326	3.30292	0.87589	3.30292	0.8436	3.30292	0.83444	3.30292	0.82881	3.30292	0.82118	3.30292	0.81874	3.30292	0.81494	3.30292	0.81152	3.30292	0.80849	3.30292	0.81201
3.30624	1.03491	3.30624	0.93624	3.30624	0.8976	3.30624	0.85126	3.30624	0.82457	3.30624	0.808	3.30624	0.76641	3.30624	0.77203	3.30624	0.83206	3.30624	0.92251							3.30624	1.03491	3.30624	0.9317	3.30624	0.87506	3.30624	0.84338	3.30624	0.83444	3.30624	0.82894	3.30624	0.82131	3.30624	0.81894	3.30624	0.81526	3.30624	0.81183	3.30624	0.80886	3.30624	0.81242
3.30955	1.03174	3.30955	0.93402	3.30955	0.8959	3.30955	0.85015	3.30955	0.82382	3.30955	0.80753	3.30955	0.76625	3.30955	0.77182	3.30955	0.83138	3.30955	0.92163							3.30955	1.03174	3.30955	0.93011	3.30955	0.87423	3.30955	0.84314	3.30955	0.83444	3.30955	0.82907	3.30955	0.82142	3.30955	0.81915	3.30955	0.81555	3.30955	0.81211	3.30955	0.80921	3.30955	0.8128
3.31287	1.0286	3.31287	0.93178	3.31287	0.89418	3.31287	0.84904	3.31287	0.82313	3.31287	0.80707	3.31287	0.76616	3.31287	0.7716	3.31287	0.83068	3.31287	0.92075							3.31287	1.0286	3.31287	0.92855	3.31287	0.87337	3.31287	0.84285	3.31287	0.83442	3.31287	0.82917	3.31287	0.82152	3.31287	0.81935	3.31287	0.81581	3.31287	0.81238	3.31287	0.80955	3.31287	0.81317
3.31619	1.02547	3.31619	0.92954	3.31619	0.89242	3.31619	0.84785	3.31619	0.82245	3.31619	0.8066	3.31619	0.76603	3.31619	0.77138	3.31619	0.83001	3.31619	0.91983							3.31619	1.02547	3.31619	0.92702	3.31619	0.87249	3.31619	0.84254	3.31619	0.8344	3.31619	0.82927	3.31619	0.82164	3.31619	0.81957	3.31619	0.81608	3.31619	0.81268	3.31619	0.80992	3.31619	0.81354
3.3195	1.02234	3.3195	0.92728	3.3195	0.89071	3.3195	0.84664	3.3195	0.82186	3.3195	0.80615	3.3195	0.76589	3.3195	0.77117	3.3195	0.82935	3.3195	0.9189							3.3195	1.02234	3.3195	0.92554	3.3195	0.87161	3.3195	0.84222	3.3195	0.83438	3.3195	0.82937	3.3195	0.82175	3.3195	0.81979	3.3195	0.81638	3.3195	0.81298	3.3195	0.81028	3.3195	0.81391
3.32282	1.01917	3.32282	0.9251	3.32282	0.88902	3.32282	0.84538	3.32282	0.82122	3.32282	0.80573	3.32282	0.76575	3.32282	0.77096	3.32282	0.82873	3.32282	0.91795							3.32282	1.01917	3.32282	0.92405	3.32282	0.87072	3.32282	0.84194	3.32282	0.83433	3.32282	0.82944	3.32282	0.82186	3.32282	0.82001	3.32282	0.81669	3.32282	0.81329	3.32282	0.81063	3.32282	0.81428
3.32614	1.01605	3.32614	0.9229	3.32614	0.88732	3.32614	0.84413	3.32614	0.82057	3.32614	0.80531	3.32614	0.76557	3.32614	0.77075	3.32614	0.82812	3.32614	0.91697							3.32614	1.01605	3.32614	0.92255	3.32614	0.86987	3.32614	0.84168	3.32614	0.8343	3.32614	0.82953	3.32614	0.82199	3.32614	0.82024	3.32614	0.81699	3.32614	0.81361	3.32614	0.81099	3.32614	0.81466
3.32945	1.01297	3.32945	0.92071	3.32945	0.88571	3.32945	0.84296	3.32945	0.81996	3.32945	0.80488	3.32945	0.76537	3.32945	0.77053	3.32945	0.8275	3.32945	0.91597							3.32945	1.01297	3.32945	0.92107	3.32945	0.86909	3.32945	0.84145	3.32945	0.83428	3.32945	0.82961	3.32945	0.82214	3.32945	0.82048	3.32945	0.8173	3.32945	0.81393	3.32945	0.81136	3.32945	0.81507
3.33277	1.00994	3.33277	0.91856	3.33277	0.8841	3.33277	0.84183	3.33277	0.81931	3.33277	0.80447	3.33277	0.76522	3.33277	0.77034	3.33277	0.82686	3.33277	0.91497							3.33277	1.00994	3.33277	0.91958	3.33277	0.86832	3.33277	0.84125	3.33277	0.83426	3.33277	0.82969	3.33277	0.82228	3.33277	0.82071	3.33277	0.81761	3.33277	0.81425	3.33277	0.81173	3.33277	0.81547
3.33609	1.00694	3.33609	0.91641	3.33609	0.88248	3.33609	0.84079	3.33609	0.81869	3.33609	0.80408	3.33609	0.76503	3.33609	0.77014	3.33609	0.82618	3.33609	0.91401							3.33609	1.00694	3.33609	0.91812	3.33609	0.86755	3.33609	0.84112	3.33609	0.83425	3.33609	0.82981	3.33609	0.82247	3.33609	0.82095	3.33609	0.81793	3.33609	0.81457	3.33609	0.81211	3.33609	0.81589
3.33941	1.00391	3.33941	0.91432	3.33941	0.88084	3.33941	0.8398	3.33941	0.81805	3.33941	0.80369	3.33941	0.76482	3.33941	0.76992	3.33941	0.82551	3.33941	0.91306							3.33941	1.00391	3.33941	0.91669	3.33941	0.86675	3.33941	0.84101	3.33941	0.83427	3.33941	0.82993	3.33941	0.82266	3.33941	0.82118	3.33941	0.81825	3.33941	0.81488	3.33941	0.81248	3.33941	0.8163
3.34272	1.00089	3.34272	0.91227	3.34272	0.87924	3.34272	0.83881	3.34272	0.81736	3.34272	0.80331	3.34272	0.76464	3.34272	0.76967	3.34272	0.82485	3.34272	0.91212							3.34272	1.00089	3.34272	0.91524	3.34272	0.86592	3.34272	0.84091	3.34272	0.83427	3.34272	0.83005	3.34272	0.82282	3.34272	0.82141	3.34272	0.81855	3.34272	0.81519	3.34272	0.81283	3.34272	0.81671
3.34604	0.99788	3.34604	0.91019	3.34604	0.87767	3.34604	0.83777	3.34604	0.81665	3.34604	0.80294	3.34604	0.76449	3.34604	0.76941	3.34604	0.82422	3.34604	0.9112							3.34604	0.99788	3.34604	0.91376	3.34604	0.86505	3.34604	0.8408	3.34604	0.83428	3.34604	0.83016	3.34604	0.823	3.34604	0.82162	3.34604	0.81886	3.34604	0.81552	3.34604	0.81317	3.34604	0.81712
3.34936	0.99483	3.34936	0.90808	3.34936	0.87612	3.34936	0.83667	3.34936	0.81588	3.34936	0.80255	3.34936	0.76436	3.34936	0.76917	3.34936	0.82365	3.34936	0.9103							3.34936	0.99483	3.34936	0.9123	3.34936	0.86419	3.34936	0.84064	3.34936	0.83431	3.34936	0.83028	3.34936	0.82319	3.34936	0.82182	3.34936	0.81917	3.34936	0.81586	3.34936	0.81353	3.34936	0.81754
3.35267	0.99181	3.35267	0.90596	3.35267	0.87458	3.35267	0.83555	3.35267	0.81513	3.35267	0.80217	3.35267	0.76421	3.35267	0.76891	3.35267	0.82306	3.35267	0.90938							3.35267	0.99181	3.35267	0.91082	3.35267	0.86334	3.35267	0.84045	3.35267	0.83432	3.35267	0.83039	3.35267	0.82338	3.35267	0.82201	3.35267	0.81946	3.35267	0.8162	3.35267	0.81388	3.35267	0.81795
3.35599	0.98881	3.35599	0.90384	3.35599	0.87309	3.35599	0.83446	3.35599	0.81444	3.35599	0.80179	3.35599	0.76402	3.35599	0.76865	3.35599	0.82248	3.35599	0.90849							3.35599	0.98881	3.35599	0.90933	3.35599	0.86253	3.35599	0.84022	3.35599	0.83436	3.35599	0.83051	3.35599	0.82358	3.35599	0.82219	3.35599	0.81976	3.35599	0.81658	3.35599	0.81425	3.35599	0.81832
3.35931	0.98581	3.35931	0.90177	3.35931	0.87162	3.35931	0.83339	3.35931	0.81376	3.35931	0.80141	3.35931	0.76382	3.35931	0.76845	3.35931	0.82193	3.35931	0.90765							3.35931	0.98581	3.35931	0.90787	3.35931	0.86174	3.35931	0.83999	3.35931	0.83442	3.35931	0.83067	3.35931	0.82381	3.35931	0.82239	3.35931	0.82009	3.35931	0.81695	3.35931	0.81462	3.35931	0.81873
3.36262	0.9829	3.36262	0.89976	3.36262	0.87018	3.36262	0.83238	3.36262	0.81317	3.36262	0.80102	3.36262	0.76365	3.36262	0.76829	3.36262	0.8214	3.36262	0.90683							3.36262	0.9829	3.36262	0.90642	3.36262	0.86095	3.36262	0.83977	3.36262	0.83448	3.36262	0.83081	3.36262	0.82402	3.36262	0.82259	3.36262	0.82043	3.36262	0.81732	3.36262	0.81501	3.36262	0.81914
3.36594	0.97992	3.36594	0.89778	3.36594	0.86873	3.36594	0.83139	3.36594	0.8126	3.36594	0.80061	3.36594	0.76352	3.36594	0.76811	3.36594	0.82089	3.36594	0.90604							3.36594	0.97992	3.36594	0.90497	3.36594	0.86018	3.36594	0.83957	3.36594	0.83455	3.36594	0.83096	3.36594	0.82424	3.36594	0.8228	3.36594	0.82077	3.36594	0.81768	3.36594	0.81539	3.36594	0.81955
3.36926	0.97694	3.36926	0.89584	3.36926	0.86724	3.36926	0.83035	3.36926	0.81203	3.36926	0.80019	3.36926	0.76335	3.36926	0.76794	3.36926	0.82035	3.36926	0.90525							3.36926	0.97694	3.36926	0.90354	3.36926	0.85939	3.36926	0.83944	3.36926	0.83465	3.36926	0.83112	3.36926	0.82446	3.36926	0.82302	3.36926	0.8211	3.36926	0.81801	3.36926	0.81576	3.36926	0.81998
3.37257	0.97401	3.37257	0.89391	3.37257	0.8658	3.37257	0.82931	3.37257	0.81143	3.37257	0.79979	3.37257	0.76325	3.37257	0.76782	3.37257	0.81982	3.37257	0.90449							3.37257	0.97401	3.37257	0.90209	3.37257	0.85861	3.37257	0.83932	3.37257	0.83474	3.37257	0.83126	3.37257	0.82468	3.37257	0.82324	3.37257	0.8214	3.37257	0.81835	3.37257	0.81613	3.37257	0.8204
3.37589	0.97104	3.37589	0.892	3.37589	0.86442	3.37589	0.82827	3.37589	0.81082	3.37589	0.79941	3.37589	0.76315	3.37589	0.76771	3.37589	0.8193	3.37589	0.90376							3.37589	0.97104	3.37589	0.90066	3.37589	0.85785	3.37589	0.83923	3.37589	0.83484	3.37589	0.83139	3.37589	0.8249	3.37589	0.82347	3.37589	0.8217	3.37589	0.81869	3.37589	0.81649	3.37589	0.82082
3.37921	0.96817	3.37921	0.89016	3.37921	0.86309	3.37921	0.82728	3.37921	0.81023	3.37921	0.79907	3.37921	0.76308	3.37921	0.76763	3.37921	0.81879	3.37921	0.90308							3.37921	0.96817	3.37921	0.89922	3.37921	0.85711	3.37921	0.83915	3.37921	0.83493	3.37921	0.83155	3.37921	0.82513	3.37921	0.82373	3.37921	0.82201	3.37921	0.81907	3.37921	0.81689	3.37921	0.82125
3.38252	0.96534	3.38252	0.88835	3.38252	0.8618	3.38252	0.82636	3.38252	0.80969	3.38252	0.79878	3.38252	0.76309	3.38252	0.76759	3.38252	0.81833	3.38252	0.90242							3.38252	0.96534	3.38252	0.89783	3.38252	0.85642	3.38252	0.8391	3.38252	0.83502	3.38252	0.83174	3.38252	0.82534	3.38252	0.82402	3.38252	0.82233	3.38252	0.81948	3.38252	0.81731	3.38252	0.82169
3.38584	0.96253	3.38584	0.88661	3.38584	0.86045	3.38584	0.82551	3.38584	0.80914	3.38584	0.79848	3.38584	0.7631	3.38584	0.7675	3.38584	0.81789	3.38584	0.90171							3.38584	0.96253	3.38584	0.89648	3.38584	0.85573	3.38584	0.83905	3.38584	0.8351	3.38584	0.83195	3.38584	0.82555	3.38584	0.8243	3.38584	0.82267	3.38584	0.8199	3.38584	0.81774	3.38584	0.82213
3.38916	0.95975	3.38916	0.88493	3.38916	0.85905	3.38916	0.82466	3.38916	0.80859	3.38916	0.79817	3.38916	0.76309	3.38916	0.76739	3.38916	0.8174	3.38916	0.90098							3.38916	0.95975	3.38916	0.89519	3.38916	0.85504	3.38916	0.83896	3.38916	0.83518	3.38916	0.83216	3.38916	0.82574	3.38916	0.82458	3.38916	0.82301	3.38916	0.82032	3.38916	0.81818	3.38916	0.82258
3.39247	0.95703	3.39247	0.88321	3.39247	0.85766	3.39247	0.82378	3.39247	0.80799	3.39247	0.79784	3.39247	0.76308	3.39247	0.76729	3.39247	0.81689	3.39247	0.90021							3.39247	0.95703	3.39247	0.89397	3.39247	0.85435	3.39247	0.83889	3.39247	0.83527	3.39247	0.83236	3.39247	0.82594	3.39247	0.82485	3.39247	0.82337	3.39247	0.82074	3.39247	0.81859	3.39247	0.82304
3.39579	0.9543	3.39579	0.88148	3.39579	0.85626	3.39579	0.82289	3.39579	0.80736	3.39579	0.79749	3.39579	0.76303	3.39579	0.76721	3.39579	0.81636	3.39579	0.89941							3.39579	0.9543	3.39579	0.89277	3.39579	0.85369	3.39579	0.8388	3.39579	0.83536	3.39579	0.83255	3.39579	0.82615	3.39579	0.82511	3.39579	0.82372	3.39579	0.82114	3.39579	0.81898	3.39579	0.82349
3.39911	0.95163	3.39911	0.87974	3.39911	0.8549	3.39911	0.82201	3.39911	0.80675	3.39911	0.79715	3.39911	0.76297	3.39911	0.76717	3.39911	0.81588	3.39911	0.89864							3.39911	0.95163	3.39911	0.89155	3.39911	0.85306	3.39911	0.83874	3.39911	0.83548	3.39911	0.83273	3.39911	0.82637	3.39911	0.82538	3.39911	0.82406	3.39911	0.82154	3.39911	0.81939	3.39911	0.82394
3.40243	0.94896	3.40243	0.878	3.40243	0.85356	3.40243	0.82119	3.40243	0.80615	3.40243	0.79685	3.40243	0.76298	3.40243	0.76715	3.40243	0.81541	3.40243	0.89787							3.40243	0.94896	3.40243	0.89032	3.40243	0.85242	3.40243	0.83872	3.40243	0.8356	3.40243	0.83291	3.40243	0.82661	3.40243	0.82566	3.40243	0.82441	3.40243	0.82194	3.40243	0.81979	3.40243	0.82438
3.40574	0.94631	3.40574	0.87623	3.40574	0.85225	3.40574	0.8204	3.40574	0.80559	3.40574	0.79655	3.40574	0.763	3.40574	0.7671	3.40574	0.81496	3.40574	0.89713							3.40574	0.94631	3.40574	0.88903	3.40574	0.8518	3.40574	0.8387	3.40574	0.83573	3.40574	0.83309	3.40574	0.82687	3.40574	0.82594	3.40574	0.82474	3.40574	0.82234	3.40574	0.82018	3.40574	0.82478
3.40906	0.94368	3.40906	0.87445	3.40906	0.85102	3.40906	0.81964	3.40906	0.80512	3.40906	0.79628	3.40906	0.76312	3.40906	0.76702	3.40906	0.81452	3.40906	0.89643							3.40906	0.94368	3.40906	0.88776	3.40906	0.85117	3.40906	0.83865	3.40906	0.83587	3.40906	0.83327	3.40906	0.82715	3.40906	0.82622	3.40906	0.82506	3.40906	0.82275	3.40906	0.8206	3.40906	0.82516
3.41237	0.9411	3.41237	0.87274	3.41237	0.84984	3.41237	0.81883	3.41237	0.80474	3.41237	0.79605	3.41237	0.76327	3.41237	0.76695	3.41237	0.81409	3.41237	0.89576							3.41237	0.9411	3.41237	0.88649	3.41237	0.85053	3.41237	0.8386	3.41237	0.83604	3.41237	0.83349	3.41237	0.82743	3.41237	0.82652	3.41237	0.82541	3.41237	0.82316	3.41237	0.82103	3.41237	0.82556
3.41569	0.93855	3.41569	0.87106	3.41569	0.84864	3.41569	0.81799	3.41569	0.80439	3.41569	0.79583	3.41569	0.76338	3.41569	0.7669	3.41569	0.81369	3.41569	0.89509							3.41569	0.93855	3.41569	0.88528	3.41569	0.84991	3.41569	0.83862	3.41569	0.83622	3.41569	0.8337	3.41569	0.82771	3.41569	0.82679	3.41569	0.82575	3.41569	0.82359	3.41569	0.82145	3.41569	0.82596
3.41901	0.93605	3.41901	0.8694	3.41901	0.84751	3.41901	0.81714	3.41901	0.80404	3.41901	0.79566	3.41901	0.7635	3.41901	0.7669	3.41901	0.81333	3.41901	0.89442							3.41901	0.93605	3.41901	0.88414	3.41901	0.84927	3.41901	0.83866	3.41901	0.83639	3.41901	0.83389	3.41901	0.82798	3.41901	0.82706	3.41901	0.8261	3.41901	0.82401	3.41901	0.82185	3.41901	0.82637
3.42233	0.93358	3.42233	0.86782	3.42233	0.84643	3.42233	0.81629	3.42233	0.8037	3.42233	0.7955	3.42233	0.76362	3.42233	0.7669	3.42233	0.81301	3.42233	0.89373							3.42233	0.93358	3.42233	0.88303	3.42233	0.84862	3.42233	0.83872	3.42233	0.83658	3.42233	0.83407	3.42233	0.82826	3.42233	0.82733	3.42233	0.82645	3.42233	0.82443	3.42233	0.82226	3.42233	0.82681
3.42564	0.93113	3.42564	0.86624	3.42564	0.84534	3.42564	0.81549	3.42564	0.80335	3.42564	0.79532	3.42564	0.76365	3.42564	0.76688	3.42564	0.81267	3.42564	0.89303							3.42564	0.93113	3.42564	0.88194	3.42564	0.84797	3.42564	0.83875	3.42564	0.83675	3.42564	0.83424	3.42564	0.82853	3.42564	0.8276	3.42564	0.82679	3.42564	0.82484	3.42564	0.82265	3.42564	0.82725
3.42896	0.92869	3.42896	0.86471	3.42896	0.84425	3.42896	0.8147	3.42896	0.80301	3.42896	0.79514	3.42896	0.76363	3.42896	0.76685	3.42896	0.81228	3.42896	0.89235							3.42896	0.92869	3.42896	0.88082	3.42896	0.84738	3.42896	0.8387	3.42896	0.83693	3.42896	0.83443	3.42896	0.82881	3.42896	0.82786	3.42896	0.82713	3.42896	0.82523	3.42896	0.82303	3.42896	0.82766
3.43228	0.92628	3.43228	0.86319	3.43228	0.84315	3.43228	0.81389	3.43228	0.8026	3.43228	0.79495	3.43228	0.76356	3.43228	0.76683	3.43228	0.81191	3.43228	0.89165							3.43228	0.92628	3.43228	0.8797	3.43228	0.8468	3.43228	0.83868	3.43228	0.83711	3.43228	0.83464	3.43228	0.8291	3.43228	0.82815	3.43228	0.82751	3.43228	0.82563	3.43228	0.82342	3.43228	0.8281
3.43559	0.92389	3.43559	0.86176	3.43559	0.84197	3.43559	0.81313	3.43559	0.80215	3.43559	0.79476	3.43559	0.76348	3.43559	0.76684	3.43559	0.81151	3.43559	0.89097							3.43559	0.92389	3.43559	0.8786	3.43559	0.84625	3.43559	0.83866	3.43559	0.8373	3.43559	0.83487	3.43559	0.82938	3.43559	0.82845	3.43559	0.82789	3.43559	0.82604	3.43559	0.82379	3.43559	0.82852
3.43891	0.92147	3.43891	0.8603	3.43891	0.84073	3.43891	0.81235	3.43891	0.80175	3.43891	0.79458	3.43891	0.76344	3.43891	0.76687	3.43891	0.81113	3.43891	0.89031							3.43891	0.92147	3.43891	0.87754	3.43891	0.84571	3.43891	0.83865	3.43891	0.83748	3.43891	0.83511	3.43891	0.82965	3.43891	0.82876	3.43891	0.82828	3.43891	0.82645	3.43891	0.82415	3.43891	0.82894
3.44223	0.91908	3.44223	0.85888	3.44223	0.83952	3.44223	0.81155	3.44223	0.80135	3.44223	0.79441	3.44223	0.76351	3.44223	0.76687	3.44223	0.81078	3.44223	0.8897							3.44223	0.91908	3.44223	0.87655	3.44223	0.84516	3.44223	0.83864	3.44223	0.83765	3.44223	0.83536	3.44223	0.82993	3.44223	0.82909	3.44223	0.82865	3.44223	0.82687	3.44223	0.82453	3.44223	0.82937
3.44554	0.91672	3.44554	0.85753	3.44554	0.83834	3.44554	0.81078	3.44554	0.80103	3.44554	0.79427	3.44554	0.76368	3.44554	0.7669	3.44554	0.81045	3.44554	0.88914							3.44554	0.91672	3.44554	0.87554	3.44554	0.84462	3.44554	0.83865	3.44554	0.83782	3.44554	0.83566	3.44554	0.83022	3.44554	0.82944	3.44554	0.82902	3.44554	0.82729	3.44554	0.82491	3.44554	0.82979
3.44886	0.91442	3.44886	0.85621	3.44886	0.83718	3.44886	0.80999	3.44886	0.80081	3.44886	0.79414	3.44886	0.76385	3.44886	0.76694	3.44886	0.81015	3.44886	0.88861							3.44886	0.91442	3.44886	0.87453	3.44886	0.84406	3.44886	0.83862	3.44886	0.83799	3.44886	0.83598	3.44886	0.83051	3.44886	0.82978	3.44886	0.8294	3.44886	0.82768	3.44886	0.82529	3.44886	0.83022
3.45218	0.91214	3.45218	0.85493	3.45218	0.83613	3.45218	0.80923	3.45218	0.80055	3.45218	0.79403	3.45218	0.76396	3.45218	0.76697	3.45218	0.80983	3.45218	0.88806							3.45218	0.91214	3.45218	0.87351	3.45218	0.84351	3.45218	0.83868	3.45218	0.83816	3.45218	0.83627	3.45218	0.8308	3.45218	0.83013	3.45218	0.82978	3.45218	0.82806	3.45218	0.82568	3.45218	0.83065
3.45549	0.90989	3.45549	0.85369	3.45549	0.83515	3.45549	0.80857	3.45549	0.8003	3.45549	0.79393	3.45549	0.76403	3.45549	0.76701	3.45549	0.80952	3.45549	0.88747							3.45549	0.90989	3.45549	0.87257	3.45549	0.84302	3.45549	0.83879	3.45549	0.83836	3.45549	0.83657	3.45549	0.83109	3.45549	0.83051	3.45549	0.8302	3.45549	0.82845	3.45549	0.82608	3.45549	0.8311
3.45881	0.90766	3.45881	0.85247	3.45881	0.83426	3.45881	0.80802	3.45881	0.80004	3.45881	0.79382	3.45881	0.76402	3.45881	0.76703	3.45881	0.80919	3.45881	0.88686							3.45881	0.90766	3.45881	0.87165	3.45881	0.84254	3.45881	0.8389	3.45881	0.83856	3.45881	0.83687	3.45881	0.83139	3.45881	0.83089	3.45881	0.83062	3.45881	0.82885	3.45881	0.82649	3.45881	0.83155
3.46213	0.90545	3.46213	0.85125	3.46213	0.83345	3.46213	0.80753	3.46213	0.79977	3.46213	0.79374	3.46213	0.76403	3.46213	0.76707	3.46213	0.80891	3.46213	0.88626							3.46213	0.90545	3.46213	0.87073	3.46213	0.84211	3.46213	0.83908	3.46213	0.83878	3.46213	0.83717	3.46213	0.8317	3.46213	0.83128	3.46213	0.83104	3.46213	0.82927	3.46213	0.82694	3.46213	0.83202
3.46544	0.90328	3.46544	0.85009	3.46544	0.83267	3.46544	0.80708	3.46544	0.79951	3.46544	0.79368	3.46544	0.76411	3.46544	0.76715	3.46544	0.80865	3.46544	0.88567							3.46544	0.90328	3.46544	0.86979	3.46544	0.84174	3.46544	0.83925	3.46544	0.83901	3.46544	0.83752	3.46544	0.83206	3.46544	0.83167	3.46544	0.83149	3.46544	0.82972	3.46544	0.82738	3.46544	0.83252
3.46876	0.90108	3.46876	0.8489	3.46876	0.83185	3.46876	0.80661	3.46876	0.79927	3.46876	0.79363	3.46876	0.76423	3.46876	0.76722	3.46876	0.8084	3.46876	0.8851							3.46876	0.90108	3.46876	0.86883	3.46876	0.84136	3.46876	0.83936	3.46876	0.83924	3.46876	0.83787	3.46876	0.83241	3.46876	0.83203	3.46876	0.83192	3.46876	0.83016	3.46876	0.8278	3.46876	0.833
3.47208	0.89894	3.47208	0.84777	3.47208	0.83097	3.47208	0.80612	3.47208	0.79907	3.47208	0.79358	3.47208	0.76439	3.47208	0.76731	3.47208	0.80815	3.47208	0.88456							3.47208	0.89894	3.47208	0.86789	3.47208	0.84096	3.47208	0.83942	3.47208	0.83945	3.47208	0.8382	3.47208	0.83276	3.47208	0.83237	3.47208	0.83234	3.47208	0.8306	3.47208	0.8282	3.47208	0.83347
3.47539	0.89684	3.47539	0.8467	3.47539	0.83013	3.47539	0.80562	3.47539	0.79891	3.47539	0.79356	3.47539	0.76453	3.47539	0.76747	3.47539	0.80785	3.47539	0.88405							3.47539	0.89684	3.47539	0.867	3.47539	0.84056	3.47539	0.83949	3.47539	0.83969	3.47539	0.83852	3.47539	0.83312	3.47539	0.83271	3.47539	0.83274	3.47539	0.83104	3.47539	0.82859	3.47539	0.83392
3.47871	0.89481	3.47871	0.8456	3.47871	0.82931	3.47871	0.80512	3.47871	0.79872	3.47871	0.79356	3.47871	0.76468	3.47871	0.76767	3.47871	0.80754	3.47871	0.88354							3.47871	0.89481	3.47871	0.86615	3.47871	0.84017	3.47871	0.83958	3.47871	0.83994	3.47871	0.83882	3.47871	0.83347	3.47871	0.83305	3.47871	0.83312	3.47871	0.83146	3.47871	0.82897	3.47871	0.83435
3.48203	0.89283	3.48203	0.84457	3.48203	0.82852	3.48203	0.80468	3.48203	0.79856	3.48203	0.79361	3.48203	0.76483	3.48203	0.76793	3.48203	0.80726	3.48203	0.88307							3.48203	0.89283	3.48203	0.86536	3.48203	0.83979	3.48203	0.8397	3.48203	0.8402	3.48203	0.83912	3.48203	0.83381	3.48203	0.83338	3.48203	0.8335	3.48203	0.8319	3.48203	0.82935	3.48203	0.83477
3.48535	0.89089	3.48535	0.84352	3.48535	0.82776	3.48535	0.80426	3.48535	0.79838	3.48535	0.79367	3.48535	0.76501	3.48535	0.76821	3.48535	0.80702	3.48535	0.8826							3.48535	0.89089	3.48535	0.86456	3.48535	0.83941	3.48535	0.83981	3.48535	0.84048	3.48535	0.83944	3.48535	0.83415	3.48535	0.83371	3.48535	0.83388	3.48535	0.83233	3.48535	0.82974	3.48535	0.83521
3.48866	0.88898	3.48866	0.84246	3.48866	0.82702	3.48866	0.80382	3.48866	0.7982	3.48866	0.7937	3.48866	0.76525	3.48866	0.7684	3.48866	0.80679	3.48866	0.8821							3.48866	0.88898	3.48866	0.86374	3.48866	0.83902	3.48866	0.83993	3.48866	0.84074	3.48866	0.83977	3.48866	0.83449	3.48866	0.83404	3.48866	0.83425	3.48866	0.83277	3.48866	0.83016	3.48866	0.83565
3.49198	0.88712	3.49198	0.84141	3.49198	0.82624	3.49198	0.80345	3.49198	0.79808	3.49198	0.79374	3.49198	0.7655	3.49198	0.76858	3.49198	0.80657	3.49198	0.88161							3.49198	0.88712	3.49198	0.86289	3.49198	0.83866	3.49198	0.84005	3.49198	0.84099	3.49198	0.84009	3.49198	0.83482	3.49198	0.83437	3.49198	0.8346	3.49198	0.83323	3.49198	0.8306	3.49198	0.83609
3.4953	0.88529	3.4953	0.84036	3.4953	0.82549	3.4953	0.80309	3.4953	0.79795	3.4953	0.79379	3.4953	0.76573	3.4953	0.76877	3.4953	0.8064	3.4953	0.88113							3.4953	0.88529	3.4953	0.86206	3.4953	0.83832	3.4953	0.84018	3.4953	0.84125	3.4953	0.84041	3.4953	0.83516	3.4953	0.83472	3.4953	0.83495	3.4953	0.83368	3.4953	0.83104	3.4953	0.83651
3.49861	0.88345	3.49861	0.8394	3.49861	0.82476	3.49861	0.80277	3.49861	0.79785	3.49861	0.79388	3.49861	0.76596	3.49861	0.76898	3.49861	0.80626	3.49861	0.88067							3.49861	0.88345	3.49861	0.86125	3.49861	0.83804	3.49861	0.84038	3.49861	0.84151	3.49861	0.84071	3.49861	0.83552	3.49861	0.8351	3.49861	0.83531	3.49861	0.83413	3.49861	0.83148	3.49861	0.83694
3.50193	0.88165	3.50193	0.83847	3.50193	0.82398	3.50193	0.80243	3.50193	0.79779	3.50193	0.79396	3.50193	0.76613	3.50193	0.76924	3.50193	0.80615	3.50193	0.88023							3.50193	0.88165	3.50193	0.86048	3.50193	0.83779	3.50193	0.8406	3.50193	0.84179	3.50193	0.84101	3.50193	0.83589	3.50193	0.83548	3.50193	0.83567	3.50193	0.83457	3.50193	0.83193	3.50193	0.83735
3.50525	0.87986	3.50525	0.83755	3.50525	0.82333	3.50525	0.80207	3.50525	0.79778	3.50525	0.79402	3.50525	0.76623	3.50525	0.76949	3.50525	0.80606	3.50525	0.87983							3.50525	0.87986	3.50525	0.85975	3.50525	0.83756	3.50525	0.84081	3.50525	0.84209	3.50525	0.84132	3.50525	0.83627	3.50525	0.83586	3.50525	0.83605	3.50525	0.835	3.50525	0.83238	3.50525	0.83777
3.50856	0.8781	3.50856	0.83667	3.50856	0.82276	3.50856	0.80173	3.50856	0.79772	3.50856	0.79408	3.50856	0.76632	3.50856	0.76973	3.50856	0.80593	3.50856	0.87944							3.50856	0.8781	3.50856	0.85905	3.50856	0.83732	3.50856	0.841	3.50856	0.84238	3.50856	0.84163	3.50856	0.83664	3.50856	0.83623	3.50856	0.83643	3.50856	0.83542	3.50856	0.83281	3.50856	0.83817
3.51188	0.87635	3.51188	0.83571	3.51188	0.82224	3.51188	0.80135	3.51188	0.79761	3.51188	0.79411	3.51188	0.76637	3.51188	0.76993	3.51188	0.80581	3.51188	0.879							3.51188	0.87635	3.51188	0.85836	3.51188	0.83711	3.51188	0.84118	3.51188	0.84267	3.51188	0.84194	3.51188	0.83699	3.51188	0.83658	3.51188	0.83679	3.51188	0.83582	3.51188	0.83326	3.51188	0.83858
3.5152	0.87469	3.5152	0.83476	3.5152	0.82175	3.5152	0.80096	3.5152	0.79749	3.5152	0.79415	3.5152	0.76644	3.5152	0.77012	3.5152	0.80568	3.5152	0.87857							3.5152	0.87469	3.5152	0.85774	3.5152	0.8369	3.5152	0.84139	3.5152	0.84297	3.5152	0.84224	3.5152	0.83733	3.5152	0.83694	3.5152	0.83717	3.5152	0.83621	3.5152	0.83368	3.5152	0.83898
3.51851	0.87304	3.51851	0.8338	3.51851	0.82118	3.51851	0.8006	3.51851	0.79738	3.51851	0.79418	3.51851	0.76652	3.51851	0.77027	3.51851	0.80555	3.51851	0.87811							3.51851	0.87304	3.51851	0.85714	3.51851	0.83671	3.51851	0.84163	3.51851	0.84325	3.51851	0.84256	3.51851	0.83766	3.51851	0.83732	3.51851	0.83757	3.51851	0.83663	3.51851	0.83412	3.51851	0.83938
3.52183	0.87143	3.52183	0.83288	3.52183	0.82054	3.52183	0.80023	3.52183	0.79737	3.52183	0.79424	3.52183	0.76661	3.52183	0.77044	3.52183	0.80543	3.52183	0.87767							3.52183	0.87143	3.52183	0.85653	3.52183	0.83652	3.52183	0.84187	3.52183	0.84354	3.52183	0.84289	3.52183	0.83802	3.52183	0.83771	3.52183	0.83798	3.52183	0.83706	3.52183	0.83458	3.52183	0.83982
3.52515	0.86991	3.52515	0.83206	3.52515	0.81995	3.52515	0.79996	3.52515	0.79746	3.52515	0.79432	3.52515	0.7667	3.52515	0.77062	3.52515	0.80529	3.52515	0.87729							3.52515	0.86991	3.52515	0.85595	3.52515	0.83634	3.52515	0.84211	3.52515	0.84382	3.52515	0.84322	3.52515	0.8384	3.52515	0.83811	3.52515	0.8384	3.52515	0.83749	3.52515	0.83504	3.52515	0.84025
3.52847	0.86843	3.52847	0.83127	3.52847	0.8194	3.52847	0.79973	3.52847	0.79752	3.52847	0.79442	3.52847	0.76683	3.52847	0.77084	3.52847	0.80521	3.52847	0.87694							3.52847	0.86843	3.52847	0.85536	3.52847	0.83618	3.52847	0.84232	3.52847	0.84411	3.52847	0.84355	3.52847	0.83881	3.52847	0.83853	3.52847	0.83883	3.52847	0.83795	3.52847	0.83552	3.52847	0.84069
3.53178	0.867	3.53178	0.83057	3.53178	0.81891	3.53178	0.7995	3.53178	0.79755	3.53178	0.79452	3.53178	0.76704	3.53178	0.7711	3.53178	0.8051	3.53178	0.87662							3.53178	0.867	3.53178	0.85479	3.53178	0.83602	3.53178	0.8425	3.53178	0.84439	3.53178	0.84388	3.53178	0.8392	3.53178	0.83894	3.53178	0.83925	3.53178	0.83839	3.53178	0.83601	3.53178	0.84113
3.5351	0.86561	3.5351	0.82984	3.5351	0.81843	3.5351	0.79929	3.5351	0.79746	3.5351	0.79462	3.5351	0.76726	3.5351	0.77135	3.5351	0.80498	3.5351	0.87627							3.5351	0.86561	3.5351	0.85425	3.5351	0.83586	3.5351	0.84268	3.5351	0.84468	3.5351	0.8442	3.5351	0.83959	3.5351	0.83932	3.5351	0.8397	3.5351	0.83881	3.5351	0.83649	3.5351	0.84157
3.53842	0.86428	3.53842	0.82906	3.53842	0.81794	3.53842	0.79907	3.53842	0.79733	3.53842	0.79476	3.53842	0.76751	3.53842	0.77166	3.53842	0.80489	3.53842	0.87587							3.53842	0.86428	3.53842	0.85375	3.53842	0.83571	3.53842	0.84285	3.53842	0.84496	3.53842	0.84452	3.53842	0.83996	3.53842	0.83968	3.53842	0.84014	3.53842	0.83925	3.53842	0.83697	3.53842	0.84201
3.54173	0.86299	3.54173	0.82827	3.54173	0.8174	3.54173	0.79889	3.54173	0.79723	3.54173	0.79493	3.54173	0.76775	3.54173	0.77198	3.54173	0.80484	3.54173	0.87546							3.54173	0.86299	3.54173	0.85327	3.54173	0.83558	3.54173	0.84299	3.54173	0.84523	3.54173	0.84483	3.54173	0.84032	3.54173	0.84006	3.54173	0.84057	3.54173	0.83968	3.54173	0.83744	3.54173	0.84243
3.54505	0.86173	3.54505	0.82748	3.54505	0.81693	3.54505	0.79873	3.54505	0.79719	3.54505	0.79511	3.54505	0.76798	3.54505	0.77228	3.54505	0.80484	3.54505	0.87506							3.54505	0.86173	3.54505	0.8528	3.54505	0.83546	3.54505	0.84316	3.54505	0.84551	3.54505	0.84517	3.54505	0.84067	3.54505	0.84042	3.54505	0.841	3.54505	0.84012	3.54505	0.83791	3.54505	0.84285
3.54837	0.86053	3.54837	0.82678	3.54837	0.81655	3.54837	0.79856	3.54837	0.79715	3.54837	0.79531	3.54837	0.76823	3.54837	0.7726	3.54837	0.80484	3.54837	0.87469							3.54837	0.86053	3.54837	0.8524	3.54837	0.83538	3.54837	0.84335	3.54837	0.84583	3.54837	0.84551	3.54837	0.84103	3.54837	0.8408	3.54837	0.84144	3.54837	0.84059	3.54837	0.83837	3.54837	0.84327
3.55168	0.85934	3.55168	0.82614	3.55168	0.81619	3.55168	0.79846	3.55168	0.7971	3.55168	0.7955	3.55168	0.7685	3.55168	0.7729	3.55168	0.80483	3.55168	0.87432							3.55168	0.85934	3.55168	0.85201	3.55168	0.83534	3.55168	0.84359	3.55168	0.84616	3.55168	0.84588	3.55168	0.84139	3.55168	0.8412	3.55168	0.84187	3.55168	0.84106	3.55168	0.83885	3.55168	0.8437
3.555	0.8582	3.555	0.82549	3.555	0.81579	3.555	0.79838	3.555	0.79708	3.555	0.79565	3.555	0.76877	3.555	0.77317	3.555	0.80477	3.555	0.87396							3.555	0.8582	3.555	0.85165	3.555	0.83532	3.555	0.84384	3.555	0.8465	3.555	0.84625	3.555	0.84177	3.555	0.84161	3.555	0.84231	3.555	0.84151	3.555	0.83933	3.555	0.84415
3.55832	0.85706	3.55832	0.82486	3.55832	0.81536	3.55832	0.79835	3.55832	0.79708	3.55832	0.79583	3.55832	0.76905	3.55832	0.77344	3.55832	0.80474	3.55832	0.87363							3.55832	0.85706	3.55832	0.85131	3.55832	0.83531	3.55832	0.84412	3.55832	0.84686	3.55832	0.84664	3.55832	0.84217	3.55832	0.84207	3.55832	0.84278	3.55832	0.84196	3.55832	0.83981	3.55832	0.84463
3.56163	0.85595	3.56163	0.82425	3.56163	0.81493	3.56163	0.79839	3.56163	0.79707	3.56163	0.79603	3.56163	0.76934	3.56163	0.7737	3.56163	0.8047	3.56163	0.8733							3.56163	0.85595	3.56163	0.851	3.56163	0.83535	3.56163	0.84443	3.56163	0.84724	3.56163	0.84702	3.56163	0.84256	3.56163	0.84256	3.56163	0.84324	3.56163	0.84242	3.56163	0.84031	3.56163	0.84512
3.56495	0.85483	3.56495	0.82368	3.56495	0.81457	3.56495	0.79845	3.56495	0.79718	3.56495	0.79626	3.56495	0.76968	3.56495	0.77402	3.56495	0.80473	3.56495	0.87301							3.56495	0.85483	3.56495	0.85068	3.56495	0.83543	3.56495	0.84474	3.56495	0.84764	3.56495	0.84741	3.56495	0.84299	3.56495	0.84305	3.56495	0.84372	3.56495	0.8429	3.56495	0.84082	3.56495	0.84561
3.56827	0.85375	3.56827	0.82311	3.56827	0.81431	3.56827	0.79852	3.56827	0.79728	3.56827	0.79651	3.56827	0.77008	3.56827	0.77436	3.56827	0.8048	3.56827	0.87272							3.56827	0.85375	3.56827	0.85036	3.56827	0.8355	3.56827	0.84504	3.56827	0.84805	3.56827	0.84779	3.56827	0.84342	3.56827	0.84355	3.56827	0.84418	3.56827	0.84339	3.56827	0.84132	3.56827	0.8461
3.57158	0.85269	3.57158	0.82251	3.57158	0.81408	3.57158	0.7986	3.57158	0.79736	3.57158	0.79676	3.57158	0.77052	3.57158	0.7747	3.57158	0.80485	3.57158	0.87244							3.57158	0.85269	3.57158	0.85006	3.57158	0.83553	3.57158	0.84535	3.57158	0.84843	3.57158	0.84818	3.57158	0.84384	3.57158	0.84402	3.57158	0.84461	3.57158	0.84387	3.57158	0.84182	3.57158	0.84657
3.5749	0.85162	3.5749	0.82192	3.5749	0.81384	3.5749	0.79866	3.5749	0.79755	3.5749	0.79701	3.5749	0.77094	3.5749	0.77502	3.5749	0.80493	3.5749	0.87213							3.5749	0.85162	3.5749	0.84977	3.5749	0.83554	3.5749	0.84564	3.5749	0.84879	3.5749	0.84858	3.5749	0.84425	3.5749	0.84448	3.5749	0.84504	3.5749	0.84437	3.5749	0.8423	3.5749	0.84704
3.57822	0.8506	3.57822	0.82135	3.57822	0.81359	3.57822	0.79865	3.57822	0.79778	3.57822	0.79726	3.57822	0.77134	3.57822	0.77531	3.57822	0.80503	3.57822	0.87183							3.57822	0.8506	3.57822	0.84953	3.57822	0.83555	3.57822	0.8459	3.57822	0.84913	3.57822	0.84896	3.57822	0.84463	3.57822	0.84492	3.57822	0.84547	3.57822	0.84486	3.57822	0.84276	3.57822	0.84752
3.58153	0.8496	3.58153	0.82085	3.58153	0.81341	3.58153	0.79861	3.58153	0.79802	3.58153	0.79751	3.58153	0.77176	3.58153	0.7756	3.58153	0.80514	3.58153	0.87152							3.58153	0.8496	3.58153	0.84929	3.58153	0.83559	3.58153	0.84615	3.58153	0.84949	3.58153	0.84936	3.58153	0.84501	3.58153	0.84535	3.58153	0.84591	3.58153	0.84536	3.58153	0.84323	3.58153	0.84799
3.58485	0.84861	3.58485	0.82045	3.58485	0.81329	3.58485	0.79853	3.58485	0.7982	3.58485	0.79772	3.58485	0.77221	3.58485	0.77591	3.58485	0.80525	3.58485	0.87121							3.58485	0.84861	3.58485	0.84903	3.58485	0.83563	3.58485	0.8464	3.58485	0.84985	3.58485	0.84976	3.58485	0.84541	3.58485	0.8458	3.58485	0.84635	3.58485	0.84583	3.58485	0.84368	3.58485	0.84847
3.58817	0.84767	3.58817	0.82008	3.58817	0.81326	3.58817	0.79847	3.58817	0.79837	3.58817	0.79792	3.58817	0.77268	3.58817	0.77623	3.58817	0.80534	3.58817	0.87094							3.58817	0.84767	3.58817	0.84876	3.58817	0.83566	3.58817	0.84664	3.58817	0.85024	3.58817	0.85016	3.58817	0.84582	3.58817	0.84629	3.58817	0.84678	3.58817	0.8463	3.58817	0.84415	3.58817	0.84895
3.59149	0.84675	3.59149	0.81975	3.59149	0.81329	3.59149	0.79849	3.59149	0.79849	3.59149	0.7981	3.59149	0.77316	3.59149	0.77656	3.59149	0.80539	3.59149	0.87067							3.59149	0.84675	3.59149	0.8485	3.59149	0.83568	3.59149	0.84691	3.59149	0.85062	3.59149	0.85056	3.59149	0.84623	3.59149	0.84678	3.59149	0.8472	3.59149	0.84676	3.59149	0.84464	3.59149	0.84942
3.5948	0.84584	3.5948	0.81936	3.5948	0.81329	3.5948	0.79853	3.5948	0.79864	3.5948	0.7983	3.5948	0.77359	3.5948	0.77689	3.5948	0.80542	3.5948	0.87039							3.5948	0.84584	3.5948	0.84829	3.5948	0.8357	3.5948	0.84722	3.5948	0.851	3.5948	0.85095	3.5948	0.84663	3.5948	0.84725	3.5948	0.84762	3.5948	0.8472	3.5948	0.84512	3.5948	0.84989
3.59812	0.84496	3.59812	0.81898	3.59812	0.81321	3.59812	0.79861	3.59812	0.7988	3.59812	0.79853	3.59812	0.77401	3.59812	0.77729	3.59812	0.80553	3.59812	0.87018							3.59812	0.84496	3.59812	0.84813	3.59812	0.83575	3.59812	0.84755	3.59812	0.85138	3.59812	0.85135	3.59812	0.84702	3.59812	0.84771	3.59812	0.84802	3.59812	0.84766	3.59812	0.84563	3.59812	0.85035
3.60143	0.84411	3.60143	0.81869	3.60143	0.81306	3.60143	0.79878	3.60143	0.79902	3.60143	0.79876	3.60143	0.77441	3.60143	0.77774	3.60143	0.80568	3.60143	0.86999							3.60143	0.84411	3.60143	0.84805	3.60143	0.83585	3.60143	0.8479	3.60143	0.85174	3.60143	0.85175	3.60143	0.84742	3.60143	0.84814	3.60143	0.84842	3.60143	0.8481	3.60143	0.84612	3.60143	0.8508
3.60475	0.84329	3.60475	0.81844	3.60475	0.81293	3.60475	0.79895	3.60475	0.79927	3.60475	0.79898	3.60475	0.77478	3.60475	0.77818	3.60475	0.80584	3.60475	0.86984							3.60475	0.84329	3.60475	0.84797	3.60475	0.83597	3.60475	0.84828	3.60475	0.85209	3.60475	0.85215	3.60475	0.84783	3.60475	0.84856	3.60475	0.84883	3.60475	0.84855	3.60475	0.8466	3.60475	0.85125
3.60807	0.8425	3.60807	0.81826	3.60807	0.81285	3.60807	0.79914	3.60807	0.79954	3.60807	0.79918	3.60807	0.77514	3.60807	0.77867	3.60807	0.80602	3.60807	0.86972							3.60807	0.8425	3.60807	0.84792	3.60807	0.83609	3.60807	0.84867	3.60807	0.85245	3.60807	0.85256	3.60807	0.84823	3.60807	0.84899	3.60807	0.84924	3.60807	0.84901	3.60807	0.84707	3.60807	0.8517
3.61139	0.84173	3.61139	0.81809	3.61139	0.81283	3.61139	0.79936	3.61139	0.79982	3.61139	0.79943	3.61139	0.77548	3.61139	0.77919	3.61139	0.80621	3.61139	0.86961							3.61139	0.84173	3.61139	0.84792	3.61139	0.83622	3.61139	0.84905	3.61139	0.8528	3.61139	0.85298	3.61139	0.84865	3.61139	0.84942	3.61139	0.84964	3.61139	0.84946	3.61139	0.84754	3.61139	0.85216
3.6147	0.84098	3.6147	0.81792	3.6147	0.81285	3.6147	0.79951	3.6147	0.80007	3.6147	0.7997	3.6147	0.77582	3.6147	0.77969	3.6147	0.80635	3.6147	0.86951							3.6147	0.84098	3.6147	0.84788	3.6147	0.83632	3.6147	0.8494	3.6147	0.85314	3.6147	0.8534	3.6147	0.84908	3.6147	0.84982	3.6147	0.85003	3.6147	0.8499	3.6147	0.84803	3.6147	0.85262
3.61802	0.84028	3.61802	0.81781	3.61802	0.81288	3.61802	0.79968	3.61802	0.8004	3.61802	0.80002	3.61802	0.77616	3.61802	0.78022	3.61802	0.80651	3.61802	0.86937							3.61802	0.84028	3.61802	0.84787	3.61802	0.83642	3.61802	0.84979	3.61802	0.85348	3.61802	0.8538	3.61802	0.84951	3.61802	0.85024	3.61802	0.8504	3.61802	0.85033	3.61802	0.84851	3.61802	0.85305
3.62134	0.83961	3.62134	0.81768	3.62134	0.81285	3.62134	0.79983	3.62134	0.80078	3.62134	0.80034	3.62134	0.7765	3.62134	0.78071	3.62134	0.80666	3.62134	0.86919							3.62134	0.83961	3.62134	0.84789	3.62134	0.83655	3.62134	0.85024	3.62134	0.85384	3.62134	0.85421	3.62134	0.84995	3.62134	0.85066	3.62134	0.8508	3.62134	0.85076	3.62134	0.84899	3.62134	0.85351
3.62465	0.83899	3.62465	0.8176	3.62465	0.81287	3.62465	0.79998	3.62465	0.8012	3.62465	0.80068	3.62465	0.77689	3.62465	0.78113	3.62465	0.80684	3.62465	0.86898							3.62465	0.83899	3.62465	0.84789	3.62465	0.83672	3.62465	0.85068	3.62465	0.85421	3.62465	0.85461	3.62465	0.85037	3.62465	0.85108	3.62465	0.85119	3.62465	0.85119	3.62465	0.84946	3.62465	0.85396
3.62797	0.83842	3.62797	0.81758	3.62797	0.81292	3.62797	0.80013	3.62797	0.80157	3.62797	0.80106	3.62797	0.7773	3.62797	0.78149	3.62797	0.80704	3.62797	0.86874							3.62797	0.83842	3.62797	0.84793	3.62797	0.83691	3.62797	0.85114	3.62797	0.8546	3.62797	0.855	3.62797	0.85079	3.62797	0.85153	3.62797	0.85159	3.62797	0.85163	3.62797	0.84992	3.62797	0.85442
3.63129	0.83792	3.63129	0.81762	3.63129	0.81296	3.63129	0.8003	3.63129	0.80186	3.63129	0.80145	3.63129	0.77773	3.63129	0.78181	3.63129	0.80723	3.63129	0.86853							3.63129	0.83792	3.63129	0.84796	3.63129	0.83709	3.63129	0.85154	3.63129	0.85497	3.63129	0.85539	3.63129	0.85123	3.63129	0.85199	3.63129	0.85201	3.63129	0.85207	3.63129	0.85038	3.63129	0.8549
3.6346	0.83745	3.6346	0.8177	3.6346	0.81303	3.6346	0.80051	3.6346	0.80207	3.6346	0.80184	3.6346	0.77821	3.6346	0.78216	3.6346	0.80741	3.6346	0.86838							3.6346	0.83745	3.6346	0.84798	3.6346	0.83728	3.6346	0.85192	3.6346	0.85533	3.6346	0.85576	3.6346	0.85165	3.6346	0.85244	3.6346	0.85244	3.6346	0.85255	3.6346	0.85084	3.6346	0.85536
3.63792	0.837	3.63792	0.81773	3.63792	0.81316	3.63792	0.80075	3.63792	0.80225	3.63792	0.80226	3.63792	0.77874	3.63792	0.78257	3.63792	0.8076	3.63792	0.86829							3.63792	0.837	3.63792	0.848	3.63792	0.83747	3.63792	0.85229	3.63792	0.8557	3.63792	0.85611	3.63792	0.85207	3.63792	0.85288	3.63792	0.85286	3.63792	0.85302	3.63792	0.85129	3.63792	0.8558
3.64124	0.83655	3.64124	0.81771	3.64124	0.81336	3.64124	0.80099	3.64124	0.80244	3.64124	0.80269	3.64124	0.77932	3.64124	0.78307	3.64124	0.80781	3.64124	0.86822							3.64124	0.83655	3.64124	0.84804	3.64124	0.83772	3.64124	0.85268	3.64124	0.85608	3.64124	0.85648	3.64124	0.85251	3.64124	0.85331	3.64124	0.8533	3.64124	0.8535	3.64124	0.85176	3.64124	0.85623
3.64455	0.83613	3.64455	0.81768	3.64455	0.81363	3.64455	0.80129	3.64455	0.80273	3.64455	0.80315	3.64455	0.77994	3.64455	0.78363	3.64455	0.80802	3.64455	0.8682							3.64455	0.83613	3.64455	0.8481	3.64455	0.83803	3.64455	0.85305	3.64455	0.8565	3.64455	0.85687	3.64455	0.85296	3.64455	0.85373	3.64455	0.85376	3.64455	0.85397	3.64455	0.85224	3.64455	0.85666
3.64787	0.83577	3.64787	0.81769	3.64787	0.81396	3.64787	0.80159	3.64787	0.80312	3.64787	0.80366	3.64787	0.7806	3.64787	0.78424	3.64787	0.80825	3.64787	0.86823							3.64787	0.83577	3.64787	0.84821	3.64787	0.83833	3.64787	0.85341	3.64787	0.85696	3.64787	0.85728	3.64787	0.85342	3.64787	0.85416	3.64787	0.85426	3.64787	0.85441	3.64787	0.85273	3.64787	0.8571
3.65119	0.83546	3.65119	0.81777	3.65119	0.81423	3.65119	0.80196	3.65119	0.80354	3.65119	0.80413	3.65119	0.78121	3.65119	0.78481	3.65119	0.80849	3.65119	0.86825							3.65119	0.83546	3.65119	0.84835	3.65119	0.83862	3.65119	0.85375	3.65119	0.85741	3.65119	0.85768	3.65119	0.85388	3.65119	0.85461	3.65119	0.85477	3.65119	0.85485	3.65119	0.85321	3.65119	0.85756
3.6545	0.8352	3.6545	0.8179	3.6545	0.81447	3.6545	0.80238	3.6545	0.804	3.6545	0.80456	3.6545	0.78179	3.6545	0.78532	3.6545	0.80874	3.6545	0.86824							3.6545	0.8352	3.6545	0.84854	3.6545	0.83887	3.6545	0.8541	3.6545	0.85787	3.6545	0.85809	3.6545	0.85433	3.6545	0.85505	3.6545	0.85527	3.6545	0.85527	3.6545	0.85369	3.6545	0.858
3.65782	0.83492	3.65782	0.81796	3.65782	0.81463	3.65782	0.80278	3.65782	0.80445	3.65782	0.80497	3.65782	0.78233	3.65782	0.7858	3.65782	0.80899	3.65782	0.8682							3.65782	0.83492	3.65782	0.84871	3.65782	0.83909	3.65782	0.85452	3.65782	0.85832	3.65782	0.85848	3.65782	0.85475	3.65782	0.85549	3.65782	0.85577	3.65782	0.85571	3.65782	0.85416	3.65782	0.85845
3.66114	0.8346	3.66114	0.81798	3.66114	0.81469	3.66114	0.80313	3.66114	0.80481	3.66114	0.80533	3.66114	0.78278	3.66114	0.78625	3.66114	0.80923	3.66114	0.86809							3.66114	0.8346	3.66114	0.84883	3.66114	0.83934	3.66114	0.85496	3.66114	0.85877	3.66114	0.85889	3.66114	0.85519	3.66114	0.85595	3.66114	0.85624	3.66114	0.85617	3.66114	0.85464	3.66114	0.85888
3.66445	0.83425	3.66445	0.818	3.66445	0.81481	3.66445	0.80345	3.66445	0.80513	3.66445	0.80569	3.66445	0.78327	3.66445	0.78673	3.66445	0.80949	3.66445	0.868							3.66445	0.83425	3.66445	0.84893	3.66445	0.83963	3.66445	0.85543	3.66445	0.85922	3.66445	0.8593	3.66445	0.85566	3.66445	0.85641	3.66445	0.85673	3.66445	0.85666	3.66445	0.85513	3.66445	0.85931
3.66777	0.83395	3.66777	0.81802	3.66777	0.81492	3.66777	0.80372	3.66777	0.80549	3.66777	0.80607	3.66777	0.78373	3.66777	0.78724	3.66777	0.80976	3.66777	0.86791							3.66777	0.83395	3.66777	0.84903	3.66777	0.83997	3.66777	0.85589	3.66777	0.85966	3.66777	0.85971	3.66777	0.85614	3.66777	0.85689	3.66777	0.85721	3.66777	0.85718	3.66777	0.85561	3.66777	0.85977
3.67109	0.83369	3.67109	0.81816	3.67109	0.8151	3.67109	0.80402	3.67109	0.8059	3.67109	0.8065	3.67109	0.78426	3.67109	0.78779	3.67109	0.8101	3.67109	0.86788							3.67109	0.83369	3.67109	0.84917	3.67109	0.8403	3.67109	0.85633	3.67109	0.86009	3.67109	0.86012	3.67109	0.85661	3.67109	0.85735	3.67109	0.85769	3.67109	0.85768	3.67109	0.85608	3.67109	0.86022
3.67441	0.8335	3.67441	0.81836	3.67441	0.81534	3.67441	0.80433	3.67441	0.80631	3.67441	0.80694	3.67441	0.78479	3.67441	0.78839	3.67441	0.81046	3.67441	0.86788							3.67441	0.8335	3.67441	0.84932	3.67441	0.84061	3.67441	0.85673	3.67441	0.86051	3.67441	0.86051	3.67441	0.85706	3.67441	0.85779	3.67441	0.85817	3.67441	0.85817	3.67441	0.85654	3.67441	0.86068
3.67772	0.83335	3.67772	0.81853	3.67772	0.81556	3.67772	0.80469	3.67772	0.80674	3.67772	0.80739	3.67772	0.78532	3.67772	0.78892	3.67772	0.8108	3.67772	0.86791							3.67772	0.83335	3.67772	0.84951	3.67772	0.84088	3.67772	0.85714	3.67772	0.86093	3.67772	0.8609	3.67772	0.8575	3.67772	0.85824	3.67772	0.85863	3.67772	0.85864	3.67772	0.85702	3.67772	0.86112
3.68104	0.83318	3.68104	0.81866	3.68104	0.81585	3.68104	0.80504	3.68104	0.80721	3.68104	0.80785	3.68104	0.78589	3.68104	0.78943	3.68104	0.81111	3.68104	0.86796							3.68104	0.83318	3.68104	0.84973	3.68104	0.84111	3.68104	0.85761	3.68104	0.86139	3.68104	0.86133	3.68104	0.85796	3.68104	0.85871	3.68104	0.85913	3.68104	0.85913	3.68104	0.85752	3.68104	0.86157
3.68436	0.83307	3.68436	0.81881	3.68436	0.81615	3.68436	0.80541	3.68436	0.8077	3.68436	0.80835	3.68436	0.78648	3.68436	0.78993	3.68436	0.81142	3.68436	0.86802							3.68436	0.83307	3.68436	0.85005	3.68436	0.84136	3.68436	0.85809	3.68436	0.86186	3.68436	0.86178	3.68436	0.85842	3.68436	0.8592	3.68436	0.85966	3.68436	0.85965	3.68436	0.85804	3.68436	0.862
3.68767	0.83298	3.68767	0.81899	3.68767	0.81646	3.68767	0.80583	3.68767	0.80818	3.68767	0.80887	3.68767	0.78715	3.68767	0.79042	3.68767	0.81173	3.68767	0.86807							3.68767	0.83298	3.68767	0.85042	3.68767	0.84167	3.68767	0.8586	3.68767	0.86234	3.68767	0.86225	3.68767	0.85887	3.68767	0.85972	3.68767	0.86016	3.68767	0.86019	3.68767	0.85856	3.68767	0.86245
3.69099	0.8329	3.69099	0.81926	3.69099	0.81679	3.69099	0.80627	3.69099	0.80865	3.69099	0.8094	3.69099	0.78781	3.69099	0.79096	3.69099	0.81207	3.69099	0.8681							3.69099	0.8329	3.69099	0.85077	3.69099	0.84198	3.69099	0.85907	3.69099	0.86283	3.69099	0.86273	3.69099	0.85936	3.69099	0.86024	3.69099	0.86067	3.69099	0.86074	3.69099	0.85907	3.69099	0.86295
3.69431	0.83287	3.69431	0.81959	3.69431	0.81708	3.69431	0.80674	3.69431	0.80914	3.69431	0.80992	3.69431	0.78846	3.69431	0.79152	3.69431	0.81236	3.69431	0.86811							3.69431	0.83287	3.69431	0.85109	3.69431	0.84229	3.69431	0.85951	3.69431	0.8633	3.69431	0.8632	3.69431	0.85984	3.69431	0.86075	3.69431	0.86117	3.69431	0.86127	3.69431	0.85956	3.69431	0.86346
3.69762	0.83282	3.69762	0.81987	3.69762	0.81735	3.69762	0.80722	3.69762	0.80959	3.69762	0.8104	3.69762	0.78904	3.69762	0.79209	3.69762	0.81264	3.69762	0.86808							3.69762	0.83282	3.69762	0.85143	3.69762	0.84262	3.69762	0.85986	3.69762	0.86376	3.69762	0.86366	3.69762	0.86033	3.69762	0.86124	3.69762	0.86164	3.69762	0.8618	3.69762	0.86003	3.69762	0.86398
3.70094	0.8328	3.70094	0.82017	3.70094	0.81766	3.70094	0.80774	3.70094	0.81011	3.70094	0.81089	3.70094	0.7896	3.70094	0.79269	3.70094	0.81293	3.70094	0.86805							3.70094	0.8328	3.70094	0.85177	3.70094	0.84296	3.70094	0.86021	3.70094	0.86422	3.70094	0.86411	3.70094	0.86083	3.70094	0.86173	3.70094	0.86212	3.70094	0.86229	3.70094	0.86049	3.70094	0.86447
3.70426	0.83277	3.70426	0.8204	3.70426	0.81802	3.70426	0.80825	3.70426	0.81059	3.70426	0.81141	3.70426	0.79019	3.70426	0.79334	3.70426	0.81326	3.70426	0.86807							3.70426	0.83277	3.70426	0.85218	3.70426	0.84334	3.70426	0.86061	3.70426	0.86469	3.70426	0.86457	3.70426	0.86132	3.70426	0.86221	3.70426	0.86261	3.70426	0.86275	3.70426	0.86094	3.70426	0.86496
3.70757	0.83271	3.70757	0.82057	3.70757	0.8185	3.70757	0.8088	3.70757	0.81099	3.70757	0.81194	3.70757	0.79086	3.70757	0.79396	3.70757	0.81358	3.70757	0.86805							3.70757	0.83271	3.70757	0.8526	3.70757	0.84373	3.70757	0.86101	3.70757	0.86517	3.70757	0.86503	3.70757	0.86178	3.70757	0.8627	3.70757	0.86306	3.70757	0.8632	3.70757	0.86139	3.70757	0.86543
3.71089	0.83266	3.71089	0.8208	3.71089	0.81899	3.71089	0.80933	3.71089	0.81138	3.71089	0.8125	3.71089	0.79159	3.71089	0.79456	3.71089	0.81393	3.71089	0.86806							3.71089	0.83266	3.71089	0.85301	3.71089	0.84413	3.71089	0.86152	3.71089	0.86565	3.71089	0.86552	3.71089	0.86225	3.71089	0.86322	3.71089	0.86353	3.71089	0.86365	3.71089	0.86185	3.71089	0.86589
3.71421	0.83266	3.71421	0.82104	3.71421	0.81949	3.71421	0.80989	3.71421	0.8117	3.71421	0.81302	3.71421	0.79223	3.71421	0.79511	3.71421	0.81427	3.71421	0.86806							3.71421	0.83266	3.71421	0.8534	3.71421	0.84454	3.71421	0.86206	3.71421	0.86614	3.71421	0.86602	3.71421	0.86272	3.71421	0.86376	3.71421	0.86401	3.71421	0.86412	3.71421	0.86233	3.71421	0.86636
3.71752	0.83272	3.71752	0.82136	3.71752	0.81996	3.71752	0.8104	3.71752	0.81217	3.71752	0.81353	3.71752	0.7929	3.71752	0.79568	3.71752	0.81465	3.71752	0.86809							3.71752	0.83272	3.71752	0.85376	3.71752	0.84496	3.71752	0.86259	3.71752	0.86664	3.71752	0.86652	3.71752	0.86321	3.71752	0.86429	3.71752	0.86447	3.71752	0.86458	3.71752	0.86286	3.71752	0.86683
3.72084	0.83284	3.72084	0.82175	3.72084	0.82037	3.72084	0.81084	3.72084	0.81269	3.72084	0.81404	3.72084	0.79356	3.72084	0.79628	3.72084	0.81504	3.72084	0.86815							3.72084	0.83284	3.72084	0.8541	3.72084	0.84535	3.72084	0.86314	3.72084	0.86715	3.72084	0.86702	3.72084	0.86372	3.72084	0.86482	3.72084	0.86494	3.72084	0.86503	3.72084	0.86339	3.72084	0.86731
3.72416	0.833	3.72416	0.8221	3.72416	0.82077	3.72416	0.81128	3.72416	0.81329	3.72416	0.81455	3.72416	0.79431	3.72416	0.79696	3.72416	0.81546	3.72416	0.86826							3.72416	0.833	3.72416	0.85446	3.72416	0.84574	3.72416	0.86361	3.72416	0.86766	3.72416	0.86752	3.72416	0.86424	3.72416	0.86535	3.72416	0.86541	3.72416	0.86549	3.72416	0.86394	3.72416	0.86782
3.72748	0.83315	3.72748	0.82247	3.72748	0.82115	3.72748	0.81173	3.72748	0.81396	3.72748	0.81511	3.72748	0.79511	3.72748	0.79768	3.72748	0.81589	3.72748	0.86839							3.72748	0.83315	3.72748	0.85484	3.72748	0.84616	3.72748	0.86405	3.72748	0.86817	3.72748	0.86805	3.72748	0.86476	3.72748	0.86587	3.72748	0.8659	3.72748	0.86595	3.72748	0.8645	3.72748	0.86833
3.73079	0.83331	3.73079	0.82278	3.73079	0.82157	3.73079	0.8122	3.73079	0.81458	3.73079	0.81567	3.73079	0.79594	3.73079	0.79842	3.73079	0.81633	3.73079	0.86853							3.73079	0.83331	3.73079	0.85523	3.73079	0.84663	3.73079	0.8645	3.73079	0.86869	3.73079	0.86859	3.73079	0.8653	3.73079	0.86639	3.73079	0.86641	3.73079	0.86643	3.73079	0.86504	3.73079	0.86884
3.73411	0.8334	3.73411	0.82312	3.73411	0.82195	3.73411	0.81264	3.73411	0.8152	3.73411	0.81625	3.73411	0.79678	3.73411	0.79913	3.73411	0.81678	3.73411	0.86874							3.73411	0.8334	3.73411	0.85554	3.73411	0.84709	3.73411	0.86494	3.73411	0.86922	3.73411	0.8691	3.73411	0.86582	3.73411	0.86693	3.73411	0.86693	3.73411	0.86693	3.73411	0.86557	3.73411	0.86934
3.73743	0.83348	3.73743	0.82356	3.73743	0.82228	3.73743	0.81309	3.73743	0.81583	3.73743	0.81687	3.73743	0.79761	3.73743	0.79981	3.73743	0.81719	3.73743	0.86891							3.73743	0.83348	3.73743	0.85579	3.73743	0.84752	3.73743	0.86538	3.73743	0.86974	3.73743	0.86958	3.73743	0.86632	3.73743	0.86746	3.73743	0.86743	3.73743	0.8674	3.73743	0.86606	3.73743	0.86981
3.74074	0.83354	3.74074	0.82397	3.74074	0.82267	3.74074	0.81356	3.74074	0.81647	3.74074	0.81746	3.74074	0.7984	3.74074	0.80048	3.74074	0.81758	3.74074	0.86904							3.74074	0.83354	3.74074	0.85606	3.74074	0.84794	3.74074	0.86584	3.74074	0.87023	3.74074	0.87003	3.74074	0.86681	3.74074	0.868	3.74074	0.86791	3.74074	0.86785	3.74074	0.86655	3.74074	0.87029
3.74406	0.8336	3.74406	0.82435	3.74406	0.82307	3.74406	0.81404	3.74406	0.81714	3.74406	0.81804	3.74406	0.79918	3.74406	0.80119	3.74406	0.81796	3.74406	0.86914							3.74406	0.8336	3.74406	0.85641	3.74406	0.84835	3.74406	0.86632	3.74406	0.87068	3.74406	0.87048	3.74406	0.86729	3.74406	0.8685	3.74406	0.86837	3.74406	0.86828	3.74406	0.86704	3.74406	0.87079
3.74738	0.83372	3.74738	0.82475	3.74738	0.82353	3.74738	0.81453	3.74738	0.81781	3.74738	0.81862	3.74738	0.80001	3.74738	0.80191	3.74738	0.81834	3.74738	0.86922							3.74738	0.83372	3.74738	0.85685	3.74738	0.84879	3.74738	0.86685	3.74738	0.87113	3.74738	0.87093	3.74738	0.86777	3.74738	0.869	3.74738	0.86884	3.74738	0.86871	3.74738	0.86755	3.74738	0.87131
3.75069	0.83391	3.75069	0.82522	3.75069	0.82402	3.75069	0.81501	3.75069	0.81857	3.75069	0.81923	3.75069	0.80086	3.75069	0.80267	3.75069	0.81874	3.75069	0.86935							3.75069	0.83391	3.75069	0.85736	3.75069	0.84929	3.75069	0.8674	3.75069	0.8716	3.75069	0.87136	3.75069	0.86827	3.75069	0.86949	3.75069	0.8693	3.75069	0.86916	3.75069	0.86808	3.75069	0.87185
3.75401	0.83416	3.75401	0.82571	3.75401	0.82452	3.75401	0.81554	3.75401	0.81936	3.75401	0.81988	3.75401	0.80176	3.75401	0.80344	3.75401	0.81915	3.75401	0.86948							3.75401	0.83416	3.75401	0.85787	3.75401	0.84983	3.75401	0.86801	3.75401	0.87213	3.75401	0.87182	3.75401	0.86875	3.75401	0.87	3.75401	0.86979	3.75401	0.86962	3.75401	0.86863	3.75401	0.87238
3.75733	0.83443	3.75733	0.82622	3.75733	0.82496	3.75733	0.81609	3.75733	0.8201	3.75733	0.82053	3.75733	0.80265	3.75733	0.80417	3.75733	0.81959	3.75733	0.86965							3.75733	0.83443	3.75733	0.85839	3.75733	0.85036	3.75733	0.86859	3.75733	0.87267	3.75733	0.87228	3.75733	0.86923	3.75733	0.87051	3.75733	0.87028	3.75733	0.87009	3.75733	0.86919	3.75733	0.87292
3.76064	0.83468	3.76064	0.82674	3.76064	0.82541	3.76064	0.81671	3.76064	0.82086	3.76064	0.8212	3.76064	0.8036	3.76064	0.80492	3.76064	0.82007	3.76064	0.86986							3.76064	0.83468	3.76064	0.85887	3.76064	0.85088	3.76064	0.86912	3.76064	0.8732	3.76064	0.87276	3.76064	0.8697	3.76064	0.87101	3.76064	0.8708	3.76064	0.87056	3.76064	0.86975	3.76064	0.87345
3.76396	0.83497	3.76396	0.82719	3.76396	0.82589	3.76396	0.81736	3.76396	0.82155	3.76396	0.82185	3.76396	0.80452	3.76396	0.80562	3.76396	0.82059	3.76396	0.87011							3.76396	0.83497	3.76396	0.85936	3.76396	0.85139	3.76396	0.86964	3.76396	0.87371	3.76396	0.87325	3.76396	0.87015	3.76396	0.8715	3.76396	0.87132	3.76396	0.87104	3.76396	0.8703	3.76396	0.87397
3.76728	0.83524	3.76728	0.82761	3.76728	0.82637	3.76728	0.81801	3.76728	0.82219	3.76728	0.82249	3.76728	0.80544	3.76728	0.8063	3.76728	0.82114	3.76728	0.87036							3.76728	0.83524	3.76728	0.85982	3.76728	0.85188	3.76728	0.87017	3.76728	0.87421	3.76728	0.87375	3.76728	0.87062	3.76728	0.87201	3.76728	0.87188	3.76728	0.87154	3.76728	0.87084	3.76728	0.87449
3.77059	0.83555	3.77059	0.828	3.77059	0.82695	3.77059	0.81862	3.77059	0.82288	3.77059	0.82312	3.77059	0.8063	3.77059	0.80702	3.77059	0.82166	3.77059	0.87059							3.77059	0.83555	3.77059	0.86024	3.77059	0.85238	3.77059	0.87074	3.77059	0.8747	3.77059	0.87424	3.77059	0.87109	3.77059	0.87255	3.77059	0.87245	3.77059	0.87206	3.77059	0.87138	3.77059	0.875
3.77391	0.83589	3.77391	0.82839	3.77391	0.82754	3.77391	0.81921	3.77391	0.8236	3.77391	0.82376	3.77391	0.80714	3.77391	0.8078	3.77391	0.82218	3.77391	0.87081							3.77391	0.83589	3.77391	0.86065	3.77391	0.8529	3.77391	0.8714	3.77391	0.8752	3.77391	0.87475	3.77391	0.87159	3.77391	0.87311	3.77391	0.87302	3.77391	0.87257	3.77391	0.87194	3.77391	0.87552
3.77723	0.83629	3.77723	0.82883	3.77723	0.82813	3.77723	0.81976	3.77723	0.82434	3.77723	0.82443	3.77723	0.8079	3.77723	0.80857	3.77723	0.8227	3.77723	0.871							3.77723	0.83629	3.77723	0.86108	3.77723	0.85342	3.77723	0.87204	3.77723	0.87574	3.77723	0.87529	3.77723	0.8721	3.77723	0.87368	3.77723	0.87359	3.77723	0.87308	3.77723	0.87248	3.77723	0.87603
3.78054	0.83672	3.78054	0.82932	3.78054	0.82871	3.78054	0.82034	3.78054	0.82509	3.78054	0.82512	3.78054	0.80865	3.78054	0.80935	3.78054	0.82318	3.78054	0.87117							3.78054	0.83672	3.78054	0.8615	3.78054	0.85396	3.78054	0.87263	3.78054	0.87626	3.78054	0.87584	3.78054	0.8726	3.78054	0.87425	3.78054	0.87415	3.78054	0.87359	3.78054	0.87301	3.78054	0.87654
3.78386	0.83715	3.78386	0.82984	3.78386	0.82929	3.78386	0.82092	3.78386	0.82591	3.78386	0.82586	3.78386	0.80944	3.78386	0.81014	3.78386	0.82368	3.78386	0.87137							3.78386	0.83715	3.78386	0.86196	3.78386	0.85448	3.78386	0.87315	3.78386	0.87682	3.78386	0.8764	3.78386	0.87311	3.78386	0.87483	3.78386	0.87474	3.78386	0.87409	3.78386	0.87353	3.78386	0.87708
3.78718	0.83757	3.78718	0.83036	3.78718	0.82983	3.78718	0.82148	3.78718	0.82673	3.78718	0.82658	3.78718	0.81029	3.78718	0.81097	3.78718	0.82421	3.78718	0.87161							3.78718	0.83757	3.78718	0.86244	3.78718	0.85502	3.78718	0.87361	3.78718	0.87739	3.78718	0.87696	3.78718	0.87362	3.78718	0.87538	3.78718	0.87535	3.78718	0.87461	3.78718	0.87405	3.78718	0.87765
3.79049	0.83796	3.79049	0.83086	3.79049	0.83045	3.79049	0.82206	3.79049	0.82755	3.79049	0.82727	3.79049	0.8112	3.79049	0.8118	3.79049	0.82474	3.79049	0.87184							3.79049	0.83796	3.79049	0.86289	3.79049	0.85559	3.79049	0.8741	3.79049	0.87794	3.79049	0.87752	3.79049	0.87414	3.79049	0.87592	3.79049	0.87596	3.79049	0.87512	3.79049	0.87457	3.79049	0.87821
3.79381	0.83835	3.79381	0.83141	3.79381	0.83104	3.79381	0.8226	3.79381	0.82839	3.79381	0.82794	3.79381	0.81211	3.79381	0.81263	3.79381	0.8253	3.79381	0.8721							3.79381	0.83835	3.79381	0.86329	3.79381	0.85617	3.79381	0.87462	3.79381	0.8785	3.79381	0.87806	3.79381	0.87467	3.79381	0.87644	3.79381	0.87656	3.79381	0.87561	3.79381	0.87508	3.79381	0.87875
3.79713	0.83874	3.79713	0.83205	3.79713	0.83164	3.79713	0.82314	3.79713	0.8292	3.79713	0.8286	3.79713	0.813	3.79713	0.81345	3.79713	0.82581	3.79713	0.87234							3.79713	0.83874	3.79713	0.86364	3.79713	0.85678	3.79713	0.8752	3.79713	0.87904	3.79713	0.87859	3.79713	0.8752	3.79713	0.87694	3.79713	0.87711	3.79713	0.87608	3.79713	0.87557	3.79713	0.87926
3.80044	0.83916	3.80044	0.83272	3.80044	0.83222	3.80044	0.82377	3.80044	0.82998	3.80044	0.82927	3.80044	0.81386	3.80044	0.81425	3.80044	0.82634	3.80044	0.87259							3.80044	0.83916	3.80044	0.86402	3.80044	0.85733	3.80044	0.87581	3.80044	0.87959	3.80044	0.87911	3.80044	0.87574	3.80044	0.87745	3.80044	0.87766	3.80044	0.87657	3.80044	0.87607	3.80044	0.87976
3.80376	0.8396	3.80376	0.83338	3.80376	0.83285	3.80376	0.82448	3.80376	0.8307	3.80376	0.82993	3.80376	0.81469	3.80376	0.815	3.80376	0.82684	3.80376	0.87281							3.80376	0.8396	3.80376	0.86443	3.80376	0.85786	3.80376	0.87638	3.80376	0.88014	3.80376	0.87961	3.80376	0.87629	3.80376	0.87796	3.80376	0.87821	3.80376	0.87705	3.80376	0.87657	3.80376	0.88027
3.80708	0.84011	3.80708	0.83407	3.80708	0.83346	3.80708	0.82525	3.80708	0.83136	3.80708	0.83061	3.80708	0.81549	3.80708	0.81574	3.80708	0.82736	3.80708	0.87305							3.80708	0.84011	3.80708	0.86495	3.80708	0.8584	3.80708	0.87699	3.80708	0.88071	3.80708	0.8801	3.80708	0.87685	3.80708	0.87848	3.80708	0.87875	3.80708	0.87755	3.80708	0.87707	3.80708	0.88078
3.8104	0.84067	3.8104	0.83482	3.8104	0.83408	3.8104	0.82601	3.8104	0.832	3.8104	0.83131	3.8104	0.81634	3.8104	0.81652	3.8104	0.82787	3.8104	0.87333							3.8104	0.84067	3.8104	0.86548	3.8104	0.859	3.8104	0.87763	3.8104	0.88129	3.8104	0.88061	3.8104	0.87742	3.8104	0.87902	3.8104	0.8793	3.8104	0.87808	3.8104	0.87758	3.8104	0.88132
3.81371	0.8413	3.81371	0.83563	3.81371	0.83475	3.81371	0.8267	3.81371	0.83263	3.81371	0.83202	3.81371	0.81722	3.81371	0.81736	3.81371	0.82846	3.81371	0.87365							3.81371	0.8413	3.81371	0.86602	3.81371	0.85968	3.81371	0.87832	3.81371	0.88186	3.81371	0.88112	3.81371	0.87799	3.81371	0.87957	3.81371	0.87984	3.81371	0.87861	3.81371	0.87808	3.81371	0.88186
3.81703	0.84197	3.81703	0.83647	3.81703	0.83536	3.81703	0.82735	3.81703	0.83325	3.81703	0.83272	3.81703	0.81812	3.81703	0.81822	3.81703	0.82902	3.81703	0.87401							3.81703	0.84197	3.81703	0.86655	3.81703	0.86041	3.81703	0.879	3.81703	0.88242	3.81703	0.88164	3.81703	0.87855	3.81703	0.88009	3.81703	0.88038	3.81703	0.87914	3.81703	0.87858	3.81703	0.88241
3.82035	0.84258	3.82035	0.83734	3.82035	0.83594	3.82035	0.82794	3.82035	0.83394	3.82035	0.8334	3.82035	0.81904	3.82035	0.81904	3.82035	0.82956	3.82035	0.87438							3.82035	0.84258	3.82035	0.86705	3.82035	0.8611	3.82035	0.87963	3.82035	0.88298	3.82035	0.88221	3.82035	0.87909	3.82035	0.88061	3.82035	0.88094	3.82035	0.87966	3.82035	0.87908	3.82035	0.88293
3.82366	0.84317	3.82366	0.83817	3.82366	0.83661	3.82366	0.82859	3.82366	0.8347	3.82366	0.8341	3.82366	0.81994	3.82366	0.81982	3.82366	0.83009	3.82366	0.8747							3.82366	0.84317	3.82366	0.86759	3.82366	0.86174	3.82366	0.88027	3.82366	0.88354	3.82366	0.88276	3.82366	0.87961	3.82366	0.88112	3.82366	0.8815	3.82366	0.88018	3.82366	0.87959	3.82366	0.88344
3.82698	0.84371	3.82698	0.83903	3.82698	0.83724	3.82698	0.82933	3.82698	0.83551	3.82698	0.83481	3.82698	0.8208	3.82698	0.82056	3.82698	0.83059	3.82698	0.875							3.82698	0.84371	3.82698	0.86815	3.82698	0.86235	3.82698	0.88088	3.82698	0.8841	3.82698	0.88331	3.82698	0.88011	3.82698	0.8816	3.82698	0.88203	3.82698	0.8807	3.82698	0.88006	3.82698	0.88393
3.8303	0.84425	3.8303	0.83993	3.8303	0.83795	3.8303	0.83011	3.8303	0.83643	3.8303	0.83554	3.8303	0.82172	3.8303	0.8213	3.8303	0.83114	3.8303	0.87533							3.8303	0.84425	3.8303	0.86876	3.8303	0.86297	3.8303	0.88147	3.8303	0.88466	3.8303	0.88385	3.8303	0.88062	3.8303	0.8821	3.8303	0.88256	3.8303	0.88123	3.8303	0.88053	3.8303	0.88442
3.83361	0.84481	3.83361	0.84083	3.83361	0.83875	3.83361	0.83094	3.83361	0.83734	3.83361	0.83629	3.83361	0.82263	3.83361	0.82205	3.83361	0.83167	3.83361	0.87564							3.83361	0.84481	3.83361	0.8694	3.83361	0.86364	3.83361	0.88209	3.83361	0.88522	3.83361	0.88438	3.83361	0.88112	3.83361	0.88263	3.83361	0.8831	3.83361	0.88177	3.83361	0.88102	3.83361	0.88492
3.83693	0.84541	3.83693	0.84173	3.83693	0.83953	3.83693	0.83175	3.83693	0.83817	3.83693	0.83702	3.83693	0.82353	3.83693	0.82283	3.83693	0.83221	3.83693	0.876							3.83693	0.84541	3.83693	0.87006	3.83693	0.86432	3.83693	0.88264	3.83693	0.88576	3.83693	0.8849	3.83693	0.88162	3.83693	0.88318	3.83693	0.88364	3.83693	0.88232	3.83693	0.88152	3.83693	0.88543
3.84025	0.84602	3.84025	0.84267	3.84025	0.84029	3.84025	0.83255	3.84025	0.83889	3.84025	0.83777	3.84025	0.82442	3.84025	0.82361	3.84025	0.83272	3.84025	0.87636							3.84025	0.84602	3.84025	0.87069	3.84025	0.86497	3.84025	0.88325	3.84025	0.88632	3.84025	0.88542	3.84025	0.88215	3.84025	0.88375	3.84025	0.8842	3.84025	0.88287	3.84025	0.88205	3.84025	0.88597
3.84356	0.8467	3.84356	0.84355	3.84356	0.84102	3.84356	0.83338	3.84356	0.83962	3.84356	0.83851	3.84356	0.82521	3.84356	0.82443	3.84356	0.83322	3.84356	0.87667							3.84356	0.8467	3.84356	0.87134	3.84356	0.86561	3.84356	0.88389	3.84356	0.88689	3.84356	0.88596	3.84356	0.88268	3.84356	0.88431	3.84356	0.88474	3.84356	0.88343	3.84356	0.88258	3.84356	0.88651
3.84688	0.84748	3.84688	0.84442	3.84688	0.84171	3.84688	0.83417	3.84688	0.84025	3.84688	0.83924	3.84688	0.82602	3.84688	0.82523	3.84688	0.8337	3.84688	0.87699							3.84688	0.84748	3.84688	0.87199	3.84688	0.86624	3.84688	0.88453	3.84688	0.88745	3.84688	0.88648	3.84688	0.8832	3.84688	0.88488	3.84688	0.88528	3.84688	0.88395	3.84688	0.8831	3.84688	0.88706
3.8502	0.84824	3.8502	0.84524	3.8502	0.8424	3.8502	0.83488	3.8502	0.8409	3.8502	0.83996	3.8502	0.82684	3.8502	0.82603	3.8502	0.83422	3.8502	0.8773							3.8502	0.84824	3.8502	0.87264	3.8502	0.86683	3.8502	0.8852	3.8502	0.88805	3.8502	0.88703	3.8502	0.88375	3.8502	0.88548	3.8502	0.88583	3.8502	0.88448	3.8502	0.88363	3.8502	0.88761
3.85351	0.84903	3.85351	0.84602	3.85351	0.84317	3.85351	0.83554	3.85351	0.84162	3.85351	0.84067	3.85351	0.82768	3.85351	0.82684	3.85351	0.83479	3.85351	0.87766							3.85351	0.84903	3.85351	0.87328	3.85351	0.86742	3.85351	0.88587	3.85351	0.88862	3.85351	0.88757	3.85351	0.8843	3.85351	0.88607	3.85351	0.88639	3.85351	0.88499	3.85351	0.88414	3.85351	0.88816
3.85683	0.84981	3.85683	0.84672	3.85683	0.84395	3.85683	0.83615	3.85683	0.8423	3.85683	0.84135	3.85683	0.82853	3.85683	0.82767	3.85683	0.83541	3.85683	0.87805							3.85683	0.84981	3.85683	0.87389	3.85683	0.86805	3.85683	0.8865	3.85683	0.88918	3.85683	0.88814	3.85683	0.88485	3.85683	0.88667	3.85683	0.88692	3.85683	0.8855	3.85683	0.88465	3.85683	0.88871
3.86015	0.85054	3.86015	0.84739	3.86015	0.84473	3.86015	0.83674	3.86015	0.843	3.86015	0.84203	3.86015	0.82937	3.86015	0.82852	3.86015	0.83604	3.86015	0.8784							3.86015	0.85054	3.86015	0.87452	3.86015	0.86871	3.86015	0.88711	3.86015	0.88975	3.86015	0.88874	3.86015	0.88541	3.86015	0.88724	3.86015	0.88746	3.86015	0.886	3.86015	0.88518	3.86015	0.88926
3.86347	0.85131	3.86347	0.8481	3.86347	0.84548	3.86347	0.83738	3.86347	0.84364	3.86347	0.84273	3.86347	0.8303	3.86347	0.82936	3.86347	0.83664	3.86347	0.87874							3.86347	0.85131	3.86347	0.87513	3.86347	0.86941	3.86347	0.88772	3.86347	0.89033	3.86347	0.88934	3.86347	0.88598	3.86347	0.88783	3.86347	0.88801	3.86347	0.88653	3.86347	0.88573	3.86347	0.88981
3.86678	0.85207	3.86678	0.84895	3.86678	0.84623	3.86678	0.83809	3.86678	0.84428	3.86678	0.84345	3.86678	0.83132	3.86678	0.8302	3.86678	0.83722	3.86678	0.87911							3.86678	0.85207	3.86678	0.8757	3.86678	0.87009	3.86678	0.88828	3.86678	0.89091	3.86678	0.88993	3.86678	0.88654	3.86678	0.88845	3.86678	0.88856	3.86678	0.88708	3.86678	0.88631	3.86678	0.89035
3.8701	0.85287	3.8701	0.84991	3.8701	0.84704	3.8701	0.83882	3.8701	0.845	3.8701	0.8442	3.8701	0.83235	3.8701	0.83102	3.8701	0.83779	3.8701	0.87948							3.8701	0.85287	3.8701	0.87633	3.8701	0.87072	3.8701	0.88886	3.8701	0.89147	3.8701	0.89052	3.8701	0.8871	3.8701	0.88906	3.8701	0.88911	3.8701	0.88765	3.8701	0.88688	3.8701	0.89088
3.87342	0.85371	3.87342	0.85085	3.87342	0.84786	3.87342	0.83958	3.87342	0.84576	3.87342	0.84495	3.87342	0.83335	3.87342	0.83186	3.87342	0.83833	3.87342	0.87985							3.87342	0.85371	3.87342	0.87701	3.87342	0.87131	3.87342	0.88945	3.87342	0.89203	3.87342	0.89109	3.87342	0.88767	3.87342	0.88965	3.87342	0.88968	3.87342	0.88822	3.87342	0.88748	3.87342	0.89143
3.87673	0.8545	3.87673	0.8517	3.87673	0.84879	3.87673	0.84042	3.87673	0.84655	3.87673	0.84571	3.87673	0.83434	3.87673	0.83274	3.87673	0.8389	3.87673	0.88018							3.87673	0.8545	3.87673	0.87773	3.87673	0.8719	3.87673	0.89006	3.87673	0.89258	3.87673	0.89165	3.87673	0.88823	3.87673	0.89021	3.87673	0.89023	3.87673	0.88876	3.87673	0.88808	3.87673	0.89197
3.88005	0.85532	3.88005	0.85244	3.88005	0.84965	3.88005	0.84127	3.88005	0.84731	3.88005	0.84643	3.88005	0.83525	3.88005	0.83357	3.88005	0.83942	3.88005	0.88045							3.88005	0.85532	3.88005	0.87854	3.88005	0.87252	3.88005	0.89065	3.88005	0.89313	3.88005	0.8922	3.88005	0.8888	3.88005	0.89073	3.88005	0.89077	3.88005	0.88928	3.88005	0.88865	3.88005	0.89249
3.88337	0.85617	3.88337	0.85319	3.88337	0.85046	3.88337	0.84216	3.88337	0.84805	3.88337	0.84716	3.88337	0.83616	3.88337	0.8344	3.88337	0.84	3.88337	0.88074							3.88337	0.85617	3.88337	0.8793	3.88337	0.87321	3.88337	0.89124	3.88337	0.8937	3.88337	0.89274	3.88337	0.88937	3.88337	0.89126	3.88337	0.89131	3.88337	0.88979	3.88337	0.88921	3.88337	0.89303
3.88668	0.85709	3.88668	0.85398	3.88668	0.85117	3.88668	0.84306	3.88668	0.8488	3.88668	0.84787	3.88668	0.83704	3.88668	0.83519	3.88668	0.8406	3.88668	0.88106							3.88668	0.85709	3.88668	0.88004	3.88668	0.87392	3.88668	0.89184	3.88668	0.89427	3.88668	0.89329	3.88668	0.88992	3.88668	0.8918	3.88668	0.89184	3.88668	0.89029	3.88668	0.88975	3.88668	0.89354
3.89	0.85805	3.89	0.85479	3.89	0.8518	3.89	0.84393	3.89	0.84954	3.89	0.84858	3.89	0.83786	3.89	0.836	3.89	0.84122	3.89	0.88139							3.89	0.85805	3.89	0.88076	3.89	0.87465	3.89	0.89239	3.89	0.89485	3.89	0.89385	3.89	0.89048	3.89	0.89237	3.89	0.89238	3.89	0.89081	3.89	0.89029	3.89	0.89405
3.89332	0.85898	3.89332	0.85557	3.89332	0.85241	3.89332	0.84483	3.89332	0.85025	3.89332	0.84929	3.89332	0.83868	3.89332	0.83687	3.89332	0.84187	3.89332	0.88178							3.89332	0.85898	3.89332	0.88146	3.89332	0.8754	3.89332	0.89301	3.89332	0.89546	3.89332	0.89443	3.89332	0.89106	3.89332	0.89295	3.89332	0.89297	3.89332	0.89136	3.89332	0.89085	3.89332	0.89456
3.89663	0.85989	3.89663	0.85626	3.89663	0.85307	3.89663	0.84567	3.89663	0.85102	3.89663	0.85	3.89663	0.83948	3.89663	0.8378	3.89663	0.8425	3.89663	0.88223							3.89663	0.85989	3.89663	0.88221	3.89663	0.87618	3.89663	0.89364	3.89663	0.89605	3.89663	0.89502	3.89663	0.89167	3.89663	0.89354	3.89663	0.89356	3.89663	0.89191	3.89663	0.89142	3.89663	0.89506
3.89995	0.86077	3.89995	0.8569	3.89995	0.85374	3.89995	0.84651	3.89995	0.85174	3.89995	0.85069	3.89995	0.84028	3.89995	0.83872	3.89995	0.84311	3.89995	0.88264							3.89995	0.86077	3.89995	0.88298	3.89995	0.87697	3.89995	0.89423	3.89995	0.89666	3.89995	0.89561	3.89995	0.89227	3.89995	0.89409	3.89995	0.89414	3.89995	0.89247	3.89995	0.89195	3.89995	0.89556
3.90327	0.86164	3.90327	0.85756	3.90327	0.85448	3.90327	0.84736	3.90327	0.85249	3.90327	0.85139	3.90327	0.84106	3.90327	0.83951	3.90327	0.84373	3.90327	0.88301							3.90327	0.86164	3.90327	0.88374	3.90327	0.87775	3.90327	0.89478	3.90327	0.89724	3.90327	0.89618	3.90327	0.89287	3.90327	0.89463	3.90327	0.8947	3.90327	0.89301	3.90327	0.89246	3.90327	0.89609
3.90658	0.86253	3.90658	0.85829	3.90658	0.85531	3.90658	0.84823	3.90658	0.8532	3.90658	0.85209	3.90658	0.84186	3.90658	0.84021	3.90658	0.8443	3.90658	0.88333							3.90658	0.86253	3.90658	0.88452	3.90658	0.8785	3.90658	0.89537	3.90658	0.89781	3.90658	0.89674	3.90658	0.89345	3.90658	0.89516	3.90658	0.89525	3.90658	0.89353	3.90658	0.89296	3.90658	0.89663
3.9099	0.86343	3.9099	0.85913	3.9099	0.85615	3.9099	0.84908	3.9099	0.85387	3.9099	0.8528	3.9099	0.84265	3.9099	0.8409	3.9099	0.84482	3.9099	0.88358							3.9099	0.86343	3.9099	0.88529	3.9099	0.87919	3.9099	0.89596	3.9099	0.89835	3.9099	0.89729	3.9099	0.89403	3.9099	0.89569	3.9099	0.8958	3.9099	0.89406	3.9099	0.89344	3.9099	0.89718
3.91322	0.86438	3.91322	0.86002	3.91322	0.857	3.91322	0.84994	3.91322	0.85459	3.91322	0.85353	3.91322	0.84338	3.91322	0.84167	3.91322	0.84535	3.91322	0.88384							3.91322	0.86438	3.91322	0.88605	3.91322	0.87987	3.91322	0.89653	3.91322	0.8989	3.91322	0.89786	3.91322	0.89459	3.91322	0.89625	3.91322	0.89636	3.91322	0.89461	3.91322	0.89393	3.91322	0.89773
3.91653	0.86534	3.91653	0.86093	3.91653	0.85792	3.91653	0.85077	3.91653	0.85529	3.91653	0.85427	3.91653	0.84408	3.91653	0.84248	3.91653	0.84588	3.91653	0.88411							3.91653	0.86534	3.91653	0.88676	3.91653	0.88058	3.91653	0.89713	3.91653	0.89947	3.91653	0.89843	3.91653	0.89514	3.91653	0.89681	3.91653	0.89692	3.91653	0.89515	3.91653	0.89444	3.91653	0.89827
3.91985	0.86628	3.91985	0.86183	3.91985	0.85884	3.91985	0.85158	3.91985	0.85603	3.91985	0.85504	3.91985	0.84485	3.91985	0.84338	3.91985	0.84647	3.91985	0.88446							3.91985	0.86628	3.91985	0.88746	3.91985	0.88128	3.91985	0.89773	3.91985	0.90002	3.91985	0.89901	3.91985	0.89567	3.91985	0.89735	3.91985	0.89747	3.91985	0.89567	3.91985	0.89495	3.91985	0.89877
3.92317	0.86725	3.92317	0.8627	3.92317	0.85983	3.92317	0.8524	3.92317	0.85684	3.92317	0.8558	3.92317	0.84571	3.92317	0.8443	3.92317	0.84714	3.92317	0.88486							3.92317	0.86725	3.92317	0.88814	3.92317	0.88202	3.92317	0.89833	3.92317	0.90059	3.92317	0.8996	3.92317	0.89621	3.92317	0.89789	3.92317	0.89805	3.92317	0.8962	3.92317	0.89546	3.92317	0.89927
3.92649	0.86821	3.92649	0.86355	3.92649	0.86084	3.92649	0.85322	3.92649	0.85763	3.92649	0.85659	3.92649	0.84669	3.92649	0.84526	3.92649	0.84785	3.92649	0.88531							3.92649	0.86821	3.92649	0.88885	3.92649	0.88277	3.92649	0.89901	3.92649	0.90115	3.92649	0.9002	3.92649	0.89675	3.92649	0.89843	3.92649	0.89861	3.92649	0.8967	3.92649	0.896	3.92649	0.89976
3.9298	0.86918	3.9298	0.86439	3.9298	0.86182	3.9298	0.85407	3.9298	0.85841	3.9298	0.85735	3.9298	0.84767	3.9298	0.84616	3.9298	0.84857	3.9298	0.88576							3.9298	0.86918	3.9298	0.88956	3.9298	0.8835	3.9298	0.89972	3.9298	0.9017	3.9298	0.90081	3.9298	0.89731	3.9298	0.89896	3.9298	0.89917	3.9298	0.8972	3.9298	0.89653	3.9298	0.90023
3.93312	0.87013	3.93312	0.86522	3.93312	0.86277	3.93312	0.85494	3.93312	0.85913	3.93312	0.85811	3.93312	0.84863	3.93312	0.84704	3.93312	0.84927	3.93312	0.88621							3.93312	0.87013	3.93312	0.89029	3.93312	0.8842	3.93312	0.90045	3.93312	0.90228	3.93312	0.9014	3.93312	0.89788	3.93312	0.8995	3.93312	0.89974	3.93312	0.89773	3.93312	0.89709	3.93312	0.90073
3.93643	0.87111	3.93643	0.86611	3.93643	0.8637	3.93643	0.85578	3.93643	0.85977	3.93643	0.85884	3.93643	0.84951	3.93643	0.8479	3.93643	0.84995	3.93643	0.88666							3.93643	0.87111	3.93643	0.89104	3.93643	0.88487	3.93643	0.90121	3.93643	0.90287	3.93643	0.902	3.93643	0.89846	3.93643	0.90006	3.93643	0.90031	3.93643	0.89826	3.93643	0.89766	3.93643	0.90124
3.93975	0.87209	3.93975	0.86704	3.93975	0.8646	3.93975	0.85655	3.93975	0.8604	3.93975	0.85956	3.93975	0.85042	3.93975	0.84879	3.93975	0.85062	3.93975	0.88709							3.93975	0.87209	3.93975	0.89181	3.93975	0.88556	3.93975	0.90196	3.93975	0.90348	3.93975	0.90259	3.93975	0.89902	3.93975	0.90063	3.93975	0.90089	3.93975	0.89878	3.93975	0.89822	3.93975	0.90178
3.94307	0.87307	3.94307	0.86805	3.94307	0.86547	3.94307	0.85735	3.94307	0.8611	3.94307	0.86033	3.94307	0.85141	3.94307	0.84971	3.94307	0.85128	3.94307	0.88753							3.94307	0.87307	3.94307	0.89261	3.94307	0.88628	3.94307	0.90271	3.94307	0.90407	3.94307	0.90314	3.94307	0.89958	3.94307	0.9012	3.94307	0.90146	3.94307	0.8993	3.94307	0.89876	3.94307	0.90233
3.94639	0.87404	3.94639	0.86916	3.94639	0.86632	3.94639	0.85818	3.94639	0.86187	3.94639	0.86112	3.94639	0.85236	3.94639	0.85059	3.94639	0.85194	3.94639	0.88798							3.94639	0.87404	3.94639	0.89343	3.94639	0.88701	3.94639	0.90345	3.94639	0.90466	3.94639	0.90372	3.94639	0.90016	3.94639	0.90176	3.94639	0.90202	3.94639	0.89983	3.94639	0.89931	3.94639	0.90287
3.9497	0.87504	3.9497	0.87021	3.9497	0.86721	3.9497	0.859	3.9497	0.86268	3.9497	0.86193	3.9497	0.85326	3.9497	0.85142	3.9497	0.85261	3.9497	0.88841							3.9497	0.87504	3.9497	0.89422	3.9497	0.88775	3.9497	0.90412	3.9497	0.90526	3.9497	0.90432	3.9497	0.90075	3.9497	0.90232	3.9497	0.90258	3.9497	0.90039	3.9497	0.89985	3.9497	0.90341
3.95302	0.87605	3.95302	0.8713	3.95302	0.86811	3.95302	0.85986	3.95302	0.86348	3.95302	0.86273	3.95302	0.85415	3.95302	0.85222	3.95302	0.85328	3.95302	0.88882							3.95302	0.87605	3.95302	0.895	3.95302	0.88851	3.95302	0.90477	3.95302	0.90584	3.95302	0.90493	3.95302	0.90134	3.95302	0.90285	3.95302	0.90313	3.95302	0.90096	3.95302	0.90036	3.95302	0.90395
3.95634	0.87704	3.95634	0.87243	3.95634	0.86902	3.95634	0.8607	3.95634	0.86428	3.95634	0.86355	3.95634	0.855	3.95634	0.85307	3.95634	0.854	3.95634	0.88923							3.95634	0.87704	3.95634	0.89576	3.95634	0.88925	3.95634	0.90537	3.95634	0.90643	3.95634	0.90554	3.95634	0.9019	3.95634	0.90333	3.95634	0.90369	3.95634	0.90152	3.95634	0.90085	3.95634	0.90449
3.95965	0.87804	3.95965	0.87358	3.95965	0.86992	3.95965	0.86154	3.95965	0.86499	3.95965	0.86438	3.95965	0.85589	3.95965	0.85396	3.95965	0.85471	3.95965	0.88967							3.95965	0.87804	3.95965	0.89656	3.95965	0.89001	3.95965	0.90598	3.95965	0.90699	3.95965	0.90614	3.95965	0.90244	3.95965	0.90381	3.95965	0.90421	3.95965	0.90205	3.95965	0.90134	3.95965	0.90502
3.96297	0.87902	3.96297	0.87471	3.96297	0.8707	3.96297	0.86241	3.96297	0.86568	3.96297	0.86519	3.96297	0.85683	3.96297	0.85484	3.96297	0.85541	3.96297	0.89012							3.96297	0.87902	3.96297	0.89738	3.96297	0.89075	3.96297	0.9066	3.96297	0.90753	3.96297	0.9067	3.96297	0.90294	3.96297	0.90425	3.96297	0.90468	3.96297	0.90256	3.96297	0.90184	3.96297	0.90552
3.96629	0.87995	3.96629	0.8758	3.96629	0.87153	3.96629	0.86326	3.96629	0.86646	3.96629	0.866	3.96629	0.85776	3.96629	0.85571	3.96629	0.85613	3.96629	0.89057							3.96629	0.87995	3.96629	0.89821	3.96629	0.89148	3.96629	0.90726	3.96629	0.90809	3.96629	0.90725	3.96629	0.90346	3.96629	0.90471	3.96629	0.90516	3.96629	0.90306	3.96629	0.90237	3.96629	0.90603
3.9696	0.88084	3.9696	0.87673	3.9696	0.87237	3.9696	0.86413	3.9696	0.86726	3.9696	0.86679	3.9696	0.85874	3.9696	0.85657	3.9696	0.85687	3.9696	0.89101							3.9696	0.88084	3.9696	0.89906	3.9696	0.89221	3.9696	0.90793	3.9696	0.90864	3.9696	0.90777	3.9696	0.90397	3.9696	0.90519	3.9696	0.90562	3.9696	0.90355	3.9696	0.90292	3.9696	0.90652
3.97292	0.88169	3.97292	0.87769	3.97292	0.87326	3.97292	0.86498	3.97292	0.86813	3.97292	0.86758	3.97292	0.85976	3.97292	0.85748	3.97292	0.85763	3.97292	0.89146							3.97292	0.88169	3.97292	0.89992	3.97292	0.89296	3.97292	0.9086	3.97292	0.90918	3.97292	0.90831	3.97292	0.90447	3.97292	0.90568	3.97292	0.90608	3.97292	0.90405	3.97292	0.90347	3.97292	0.90701
3.97624	0.88261	3.97624	0.87877	3.97624	0.8742	3.97624	0.86577	3.97624	0.86899	3.97624	0.86838	3.97624	0.86073	3.97624	0.85842	3.97624	0.8584	3.97624	0.89194							3.97624	0.88261	3.97624	0.90077	3.97624	0.89374	3.97624	0.90921	3.97624	0.90971	3.97624	0.90887	3.97624	0.90497	3.97624	0.9062	3.97624	0.90656	3.97624	0.90459	3.97624	0.90401	3.97624	0.90751
3.97955	0.88359	3.97955	0.87994	3.97955	0.87513	3.97955	0.86659	3.97955	0.86976	3.97955	0.86918	3.97955	0.86169	3.97955	0.85934	3.97955	0.85917	3.97955	0.89245							3.97955	0.88359	3.97955	0.9016	3.97955	0.89453	3.97955	0.9098	3.97955	0.91024	3.97955	0.90945	3.97955	0.90548	3.97955	0.90674	3.97955	0.90705	3.97955	0.90516	3.97955	0.90457	3.97955	0.90802
3.98287	0.8846	3.98287	0.88117	3.98287	0.87601	3.98287	0.86741	3.98287	0.87052	3.98287	0.86999	3.98287	0.86263	3.98287	0.86023	3.98287	0.85997	3.98287	0.89295							3.98287	0.8846	3.98287	0.90239	3.98287	0.89536	3.98287	0.9104	3.98287	0.91076	3.98287	0.91002	3.98287	0.90597	3.98287	0.90729	3.98287	0.90754	3.98287	0.90572	3.98287	0.9051	3.98287	0.90854
3.98619	0.8856	3.98619	0.88231	3.98619	0.87684	3.98619	0.86833	3.98619	0.87131	3.98619	0.87078	3.98619	0.86346	3.98619	0.86105	3.98619	0.86071	3.98619	0.89347							3.98619	0.8856	3.98619	0.90319	3.98619	0.8962	3.98619	0.91099	3.98619	0.91128	3.98619	0.91058	3.98619	0.90646	3.98619	0.90783	3.98619	0.90803	3.98619	0.90625	3.98619	0.90561	3.98619	0.90905
3.9895	0.88655	3.9895	0.88339	3.9895	0.87757	3.9895	0.86928	3.9895	0.87207	3.9895	0.87156	3.9895	0.86433	3.9895	0.86179	3.9895	0.86145	3.9895	0.89398							3.9895	0.88655	3.9895	0.90393	3.9895	0.89698	3.9895	0.91159	3.9895	0.91181	3.9895	0.91112	3.9895	0.90699	3.9895	0.90837	3.9895	0.90854	3.9895	0.90676	3.9895	0.90611	3.9895	0.90956
3.99282	0.88749	3.99282	0.88448	3.99282	0.87831	3.99282	0.8702	3.99282	0.87274	3.99282	0.87237	3.99282	0.86516	3.99282	0.86253	3.99282	0.86216	3.99282	0.8945							3.99282	0.88749	3.99282	0.90466	3.99282	0.89775	3.99282	0.91219	3.99282	0.91234	3.99282	0.91166	3.99282	0.9075	3.99282	0.90889	3.99282	0.90909	3.99282	0.90727	3.99282	0.90662	3.99282	0.91007
3.99614	0.88844	3.99614	0.8856	3.99614	0.87899	3.99614	0.87109	3.99614	0.87339	3.99614	0.87316	3.99614	0.86602	3.99614	0.86324	3.99614	0.86289	3.99614	0.89508							3.99614	0.88844	3.99614	0.90539	3.99614	0.89846	3.99614	0.91278	3.99614	0.9129	3.99614	0.9122	3.99614	0.90803	3.99614	0.90939	3.99614	0.90966	3.99614	0.9078	3.99614	0.90715	3.99614	0.91059
3.99946	0.88942	3.99946	0.88667	3.99946	0.87967	3.99946	0.87192	3.99946	0.87399	3.99946	0.87393	3.99946	0.86688	3.99946	0.864	3.99946	0.86366	3.99946	0.89564							3.99946	0.88942	3.99946	0.90612	3.99946	0.89919	3.99946	0.91338	3.99946	0.91345	3.99946	0.91274	3.99946	0.90855	3.99946	0.90987	3.99946	0.91023	3.99946	0.90836	3.99946	0.90771	3.99946	0.91114
4.00277	0.89044	4.00277	0.88763	4.00277	0.8804	4.00277	0.8728	4.00277	0.87461	4.00277	0.87468	4.00277	0.86775	4.00277	0.86479	4.00277	0.86436	4.00277	0.89619							4.00277	0.89044	4.00277	0.90686	4.00277	0.89998	4.00277	0.91397	4.00277	0.91399	4.00277	0.91332	4.00277	0.90906	4.00277	0.91034	4.00277	0.91081	4.00277	0.90892	4.00277	0.9083	4.00277	0.91169
4.00609	0.89142	4.00609	0.88846	4.00609	0.88117	4.00609	0.87368	4.00609	0.87536	4.00609	0.8754	4.00609	0.8686	4.00609	0.86562	4.00609	0.86505	4.00609	0.89673							4.00609	0.89142	4.00609	0.90758	4.00609	0.90074	4.00609	0.91452	4.00609	0.91455	4.00609	0.91388	4.00609	0.90959	4.00609	0.91084	4.00609	0.91138	4.00609	0.9095	4.00609	0.90892	4.00609	0.91224
4.00941	0.89244	4.00941	0.8894	4.00941	0.88196	4.00941	0.87457	4.00941	0.87617	4.00941	0.87615	4.00941	0.86945	4.00941	0.86648	4.00941	0.86568	4.00941	0.89726							4.00941	0.89244	4.00941	0.90832	4.00941	0.9015	4.00941	0.91501	4.00941	0.91512	4.00941	0.91448	4.00941	0.91014	4.00941	0.91139	4.00941	0.91197	4.00941	0.91011	4.00941	0.90953	4.00941	0.91281
4.01272	0.89346	4.01272	0.89038	4.01272	0.88278	4.01272	0.87546	4.01272	0.877	4.01272	0.87691	4.01272	0.87026	4.01272	0.86733	4.01272	0.86629	4.01272	0.8978							4.01272	0.89346	4.01272	0.90912	4.01272	0.9022	4.01272	0.91548	4.01272	0.91569	4.01272	0.91507	4.01272	0.91069	4.01272	0.91194	4.01272	0.91256	4.01272	0.91068	4.01272	0.91014	4.01272	0.91337
4.01604	0.89451	4.01604	0.89137	4.01604	0.88359	4.01604	0.87637	4.01604	0.87775	4.01604	0.87766	4.01604	0.87103	4.01604	0.86828	4.01604	0.86693	4.01604	0.89837							4.01604	0.89451	4.01604	0.90993	4.01604	0.90293	4.01604	0.91598	4.01604	0.91627	4.01604	0.91564	4.01604	0.91123	4.01604	0.91249	4.01604	0.91314	4.01604	0.91121	4.01604	0.91076	4.01604	0.91394
4.01936	0.89552	4.01936	0.89229	4.01936	0.88442	4.01936	0.87723	4.01936	0.87853	4.01936	0.8784	4.01936	0.87177	4.01936	0.86925	4.01936	0.86759	4.01936	0.89894							4.01936	0.89552	4.01936	0.91074	4.01936	0.90364	4.01936	0.91647	4.01936	0.91682	4.01936	0.91618	4.01936	0.91174	4.01936	0.91304	4.01936	0.91369	4.01936	0.91172	4.01936	0.91135	4.01936	0.9145
4.02267	0.89651	4.02267	0.89316	4.02267	0.88526	4.02267	0.87808	4.02267	0.87927	4.02267	0.87911	4.02267	0.87253	4.02267	0.87023	4.02267	0.86824	4.02267	0.89948							4.02267	0.89651	4.02267	0.91154	4.02267	0.90438	4.02267	0.91703	4.02267	0.91738	4.02267	0.91671	4.02267	0.91224	4.02267	0.91357	4.02267	0.91423	4.02267	0.91222	4.02267	0.91194	4.02267	0.91506
4.02599	0.89755	4.02599	0.89404	4.02599	0.88612	4.02599	0.879	4.02599	0.87999	4.02599	0.87981	4.02599	0.87325	4.02599	0.87118	4.02599	0.86889	4.02599	0.90002							4.02599	0.89755	4.02599	0.91237	4.02599	0.90515	4.02599	0.91762	4.02599	0.91795	4.02599	0.91725	4.02599	0.91274	4.02599	0.91413	4.02599	0.91476	4.02599	0.91274	4.02599	0.91253	4.02599	0.9156
4.02931	0.8986	4.02931	0.89501	4.02931	0.88696	4.02931	0.87992	4.02931	0.88078	4.02931	0.88052	4.02931	0.87401	4.02931	0.87211	4.02931	0.86955	4.02931	0.90055							4.02931	0.8986	4.02931	0.91322	4.02931	0.90595	4.02931	0.91825	4.02931	0.91851	4.02931	0.91781	4.02931	0.91322	4.02931	0.91468	4.02931	0.9153	4.02931	0.91329	4.02931	0.91311	4.02931	0.91614
4.03262	0.89963	4.03262	0.89602	4.03262	0.88785	4.03262	0.88092	4.03262	0.88155	4.03262	0.88127	4.03262	0.87482	4.03262	0.87301	4.03262	0.87025	4.03262	0.9011							4.03262	0.89963	4.03262	0.9141	4.03262	0.90675	4.03262	0.91885	4.03262	0.91907	4.03262	0.9184	4.03262	0.9137	4.03262	0.91524	4.03262	0.91585	4.03262	0.91385	4.03262	0.91369	4.03262	0.91668
4.03594	0.90069	4.03594	0.89704	4.03594	0.8887	4.03594	0.88191	4.03594	0.88238	4.03594	0.88205	4.03594	0.87567	4.03594	0.87388	4.03594	0.87097	4.03594	0.90165							4.03594	0.90069	4.03594	0.91499	4.03594	0.9075	4.03594	0.91946	4.03594	0.9196	4.03594	0.91899	4.03594	0.91419	4.03594	0.91581	4.03594	0.9164	4.03594	0.91441	4.03594	0.91426	4.03594	0.91723
4.03926	0.90174	4.03926	0.89804	4.03926	0.88953	4.03926	0.88287	4.03926	0.88325	4.03926	0.88284	4.03926	0.8766	4.03926	0.87473	4.03926	0.87169	4.03926	0.90221							4.03926	0.90174	4.03926	0.91586	4.03926	0.90823	4.03926	0.92012	4.03926	0.92013	4.03926	0.91958	4.03926	0.9147	4.03926	0.91638	4.03926	0.91694	4.03926	0.91499	4.03926	0.91483	4.03926	0.91782
4.04257	0.90286	4.04257	0.89903	4.04257	0.89035	4.04257	0.88376	4.04257	0.88414	4.04257	0.88366	4.04257	0.87756	4.04257	0.87562	4.04257	0.8724	4.04257	0.90278							4.04257	0.90286	4.04257	0.91664	4.04257	0.90893	4.04257	0.92075	4.04257	0.92068	4.04257	0.9202	4.04257	0.91526	4.04257	0.91696	4.04257	0.91746	4.04257	0.91561	4.04257	0.91542	4.04257	0.91843
4.04589	0.90409	4.04589	0.9	4.04589	0.89116	4.04589	0.88464	4.04589	0.88498	4.04589	0.88447	4.04589	0.87849	4.04589	0.87652	4.04589	0.8731	4.04589	0.90332							4.04589	0.90409	4.04589	0.91741	4.04589	0.90962	4.04589	0.92135	4.04589	0.92122	4.04589	0.92081	4.04589	0.91582	4.04589	0.91753	4.04589	0.91797	4.04589	0.91621	4.04589	0.91599	4.04589	0.91904
4.04921	0.90529	4.04921	0.90095	4.04921	0.89199	4.04921	0.88552	4.04921	0.88586	4.04921	0.88528	4.04921	0.87945	4.04921	0.87747	4.04921	0.87381	4.04921	0.9039							4.04921	0.90529	4.04921	0.91817	4.04921	0.91031	4.04921	0.9219	4.04921	0.92174	4.04921	0.92144	4.04921	0.91642	4.04921	0.91811	4.04921	0.9185	4.04921	0.91681	4.04921	0.91658	4.04921	0.91965
4.05253	0.90642	4.05253	0.90187	4.05253	0.89286	4.05253	0.88638	4.05253	0.88674	4.05253	0.88611	4.05253	0.88042	4.05253	0.87843	4.05253	0.87453	4.05253	0.90448							4.05253	0.90642	4.05253	0.91894	4.05253	0.91101	4.05253	0.92245	4.05253	0.92226	4.05253	0.92203	4.05253	0.91699	4.05253	0.91868	4.05253	0.91903	4.05253	0.91742	4.05253	0.91714	4.05253	0.92023
4.05584	0.9075	4.05584	0.90274	4.05584	0.89371	4.05584	0.88722	4.05584	0.8877	4.05584	0.88695	4.05584	0.88138	4.05584	0.87939	4.05584	0.87528	4.05584	0.90509							4.05584	0.9075	4.05584	0.91973	4.05584	0.91176	4.05584	0.92301	4.05584	0.92278	4.05584	0.92258	4.05584	0.91755	4.05584	0.91922	4.05584	0.91954	4.05584	0.91802	4.05584	0.9177	4.05584	0.92076
4.05916	0.90851	4.05916	0.90358	4.05916	0.89466	4.05916	0.88803	4.05916	0.88871	4.05916	0.88783	4.05916	0.8823	4.05916	0.88039	4.05916	0.87602	4.05916	0.90573							4.05916	0.90851	4.05916	0.92049	4.05916	0.91254	4.05916	0.92363	4.05916	0.92332	4.05916	0.92314	4.05916	0.91811	4.05916	0.91977	4.05916	0.92007	4.05916	0.91859	4.05916	0.91827	4.05916	0.92128
4.06248	0.9096	4.06248	0.90445	4.06248	0.8956	4.06248	0.88887	4.06248	0.88974	4.06248	0.88872	4.06248	0.88319	4.06248	0.88138	4.06248	0.87678	4.06248	0.90635							4.06248	0.9096	4.06248	0.92128	4.06248	0.91332	4.06248	0.92431	4.06248	0.92387	4.06248	0.9237	4.06248	0.91866	4.06248	0.92032	4.06248	0.92058	4.06248	0.91917	4.06248	0.91885	4.06248	0.92179
4.06579	0.91071	4.06579	0.90538	4.06579	0.89648	4.06579	0.88973	4.06579	0.89072	4.06579	0.88959	4.06579	0.88402	4.06579	0.88235	4.06579	0.87752	4.06579	0.90697							4.06579	0.91071	4.06579	0.9221	4.06579	0.91411	4.06579	0.92498	4.06579	0.9244	4.06579	0.92427	4.06579	0.91922	4.06579	0.92086	4.06579	0.92112	4.06579	0.91975	4.06579	0.91944	4.06579	0.92232
4.06911	0.91185	4.06911	0.90636	4.06911	0.89732	4.06911	0.89058	4.06911	0.89174	4.06911	0.89047	4.06911	0.88487	4.06911	0.88329	4.06911	0.87828	4.06911	0.90756							4.06911	0.91185	4.06911	0.92296	4.06911	0.91487	4.06911	0.92563	4.06911	0.92493	4.06911	0.92486	4.06911	0.91979	4.06911	0.92141	4.06911	0.92168	4.06911	0.92031	4.06911	0.92	4.06911	0.92284
4.07243	0.91295	4.07243	0.90735	4.07243	0.89813	4.07243	0.89148	4.07243	0.89266	4.07243	0.89134	4.07243	0.88567	4.07243	0.88421	4.07243	0.87904	4.07243	0.90811							4.07243	0.91295	4.07243	0.92382	4.07243	0.91565	4.07243	0.92622	4.07243	0.92546	4.07243	0.92543	4.07243	0.92038	4.07243	0.92193	4.07243	0.92223	4.07243	0.92085	4.07243	0.92055	4.07243	0.92335
4.07574	0.91402	4.07574	0.90828	4.07574	0.89886	4.07574	0.89233	4.07574	0.8935	4.07574	0.89219	4.07574	0.88642	4.07574	0.88514	4.07574	0.8798	4.07574	0.90862							4.07574	0.91402	4.07574	0.92472	4.07574	0.91648	4.07574	0.92684	4.07574	0.92598	4.07574	0.92599	4.07574	0.92098	4.07574	0.92246	4.07574	0.92277	4.07574	0.92137	4.07574	0.92111	4.07574	0.92383
4.07906	0.91512	4.07906	0.90922	4.07906	0.89964	4.07906	0.8932	4.07906	0.89426	4.07906	0.89304	4.07906	0.88719	4.07906	0.88608	4.07906	0.88057	4.07906	0.90917							4.07906	0.91512	4.07906	0.92563	4.07906	0.9173	4.07906	0.9275	4.07906	0.92649	4.07906	0.92654	4.07906	0.92157	4.07906	0.92298	4.07906	0.92329	4.07906	0.92188	4.07906	0.9217	4.07906	0.92434
4.08238	0.91626	4.08238	0.91025	4.08238	0.90042	4.08238	0.89409	4.08238	0.89496	4.08238	0.89385	4.08238	0.88793	4.08238	0.88698	4.08238	0.88132	4.08238	0.90971							4.08238	0.91626	4.08238	0.92658	4.08238	0.91812	4.08238	0.92816	4.08238	0.92698	4.08238	0.92707	4.08238	0.92211	4.08238	0.9235	4.08238	0.92381	4.08238	0.92243	4.08238	0.92231	4.08238	0.92483
4.08569	0.91738	4.08569	0.91131	4.08569	0.90115	4.08569	0.89498	4.08569	0.8956	4.08569	0.89467	4.08569	0.8887	4.08569	0.88789	4.08569	0.88207	4.08569	0.91031							4.08569	0.91738	4.08569	0.92755	4.08569	0.91891	4.08569	0.92884	4.08569	0.92745	4.08569	0.92761	4.08569	0.92263	4.08569	0.924	4.08569	0.92433	4.08569	0.923	4.08569	0.92292	4.08569	0.92534
4.08901	0.91848	4.08901	0.91236	4.08901	0.9019	4.08901	0.89587	4.08901	0.89621	4.08901	0.8955	4.08901	0.88949	4.08901	0.8888	4.08901	0.88282	4.08901	0.9109							4.08901	0.91848	4.08901	0.92849	4.08901	0.91968	4.08901	0.92946	4.08901	0.92793	4.08901	0.92815	4.08901	0.92316	4.08901	0.92446	4.08901	0.92484	4.08901	0.92359	4.08901	0.92351	4.08901	0.92586
4.09233	0.91951	4.09233	0.91342	4.09233	0.90271	4.09233	0.8968	4.09233	0.89677	4.09233	0.89631	4.09233	0.89036	4.09233	0.88974	4.09233	0.88357	4.09233	0.91146							4.09233	0.91951	4.09233	0.92941	4.09233	0.92045	4.09233	0.93011	4.09233	0.92845	4.09233	0.9287	4.09233	0.92371	4.09233	0.92495	4.09233	0.92535	4.09233	0.92418	4.09233	0.9241	4.09233	0.92638
4.09564	0.92055	4.09564	0.91442	4.09564	0.90357	4.09564	0.89773	4.09564	0.89742	4.09564	0.89711	4.09564	0.89121	4.09564	0.89067	4.09564	0.88427	4.09564	0.912							4.09564	0.92055	4.09564	0.93028	4.09564	0.92125	4.09564	0.93077	4.09564	0.92898	4.09564	0.92924	4.09564	0.92426	4.09564	0.92546	4.09564	0.9259	4.09564	0.92471	4.09564	0.92468	4.09564	0.92691
4.09896	0.92158	4.09896	0.91532	4.09896	0.90455	4.09896	0.89862	4.09896	0.89818	4.09896	0.8979	4.09896	0.89204	4.09896	0.89152	4.09896	0.88495	4.09896	0.91253							4.09896	0.92158	4.09896	0.93114	4.09896	0.92201	4.09896	0.93143	4.09896	0.92955	4.09896	0.92978	4.09896	0.92482	4.09896	0.92602	4.09896	0.92647	4.09896	0.92529	4.09896	0.92528	4.09896	0.92746
4.10228	0.92261	4.10228	0.9163	4.10228	0.90558	4.10228	0.89946	4.10228	0.899	4.10228	0.89868	4.10228	0.89279	4.10228	0.89232	4.10228	0.88559	4.10228	0.91305							4.10228	0.92261	4.10228	0.932	4.10228	0.92279	4.10228	0.93212	4.10228	0.9301	4.10228	0.93032	4.10228	0.92538	4.10228	0.92658	4.10228	0.92708	4.10228	0.92583	4.10228	0.92591	4.10228	0.92802
4.10559	0.92369	4.10559	0.91724	4.10559	0.9066	4.10559	0.90024	4.10559	0.89985	4.10559	0.89947	4.10559	0.89358	4.10559	0.89312	4.10559	0.88624	4.10559	0.91362							4.10559	0.92369	4.10559	0.93288	4.10559	0.92354	4.10559	0.9328	4.10559	0.93067	4.10559	0.93085	4.10559	0.92596	4.10559	0.92715	4.10559	0.92769	4.10559	0.92639	4.10559	0.92654	4.10559	0.92859
4.10891	0.92484	4.10891	0.91824	4.10891	0.90761	4.10891	0.90101	4.10891	0.90069	4.10891	0.90025	4.10891	0.89435	4.10891	0.89395	4.10891	0.88693	4.10891	0.91417							4.10891	0.92484	4.10891	0.93378	4.10891	0.92426	4.10891	0.93349	4.10891	0.93124	4.10891	0.93137	4.10891	0.92652	4.10891	0.9277	4.10891	0.9283	4.10891	0.92694	4.10891	0.92714	4.10891	0.92916
4.11223	0.92603	4.11223	0.91919	4.11223	0.90863	4.11223	0.90183	4.11223	0.90152	4.11223	0.90104	4.11223	0.89517	4.11223	0.89481	4.11223	0.88764	4.11223	0.91472							4.11223	0.92603	4.11223	0.93464	4.11223	0.925	4.11223	0.93419	4.11223	0.93181	4.11223	0.93189	4.11223	0.92707	4.11223	0.92825	4.11223	0.92891	4.11223	0.92749	4.11223	0.92772	4.11223	0.92971
4.11555	0.92725	4.11555	0.92017	4.11555	0.90959	4.11555	0.90274	4.11555	0.90242	4.11555	0.90186	4.11555	0.89605	4.11555	0.8957	4.11555	0.88841	4.11555	0.91532							4.11555	0.92725	4.11555	0.93548	4.11555	0.92579	4.11555	0.93487	4.11555	0.9324	4.11555	0.93244	4.11555	0.92762	4.11555	0.92882	4.11555	0.92953	4.11555	0.92806	4.11555	0.92832	4.11555	0.93029
4.11886	0.92843	4.11886	0.92123	4.11886	0.91048	4.11886	0.90366	4.11886	0.90321	4.11886	0.90272	4.11886	0.89694	4.11886	0.89663	4.11886	0.88919	4.11886	0.91595							4.11886	0.92843	4.11886	0.93628	4.11886	0.92655	4.11886	0.9355	4.11886	0.93299	4.11886	0.93301	4.11886	0.92819	4.11886	0.92941	4.11886	0.93016	4.11886	0.92864	4.11886	0.92894	4.11886	0.93088
4.12218	0.92958	4.12218	0.92235	4.12218	0.91131	4.12218	0.90464	4.12218	0.90398	4.12218	0.90355	4.12218	0.89785	4.12218	0.89755	4.12218	0.88995	4.12218	0.9166							4.12218	0.92958	4.12218	0.93708	4.12218	0.9273	4.12218	0.93608	4.12218	0.93359	4.12218	0.9336	4.12218	0.92878	4.12218	0.93001	4.12218	0.93079	4.12218	0.92922	4.12218	0.92956	4.12218	0.93146
4.12549	0.93062	4.12549	0.9235	4.12549	0.9121	4.12549	0.90566	4.12549	0.90474	4.12549	0.90438	4.12549	0.89876	4.12549	0.89845	4.12549	0.89068	4.12549	0.91722							4.12549	0.93062	4.12549	0.93786	4.12549	0.92801	4.12549	0.93663	4.12549	0.93418	4.12549	0.93419	4.12549	0.92937	4.12549	0.93062	4.12549	0.93142	4.12549	0.9298	4.12549	0.93019	4.12549	0.93203
4.12881	0.93163	4.12881	0.92455	4.12881	0.9129	4.12881	0.90671	4.12881	0.9055	4.12881	0.90517	4.12881	0.89956	4.12881	0.8993	4.12881	0.89143	4.12881	0.91779							4.12881	0.93163	4.12881	0.93859	4.12881	0.92867	4.12881	0.93721	4.12881	0.93475	4.12881	0.93474	4.12881	0.92995	4.12881	0.9312	4.12881	0.93201	4.12881	0.93039	4.12881	0.93081	4.12881	0.93257
4.13213	0.93258	4.13213	0.92556	4.13213	0.91381	4.13213	0.90773	4.13213	0.9063	4.13213	0.90597	4.13213	0.90038	4.13213	0.90017	4.13213	0.89222	4.13213	0.91836							4.13213	0.93258	4.13213	0.9393	4.13213	0.92932	4.13213	0.93781	4.13213	0.93534	4.13213	0.93529	4.13213	0.93052	4.13213	0.93175	4.13213	0.93259	4.13213	0.93096	4.13213	0.93143	4.13213	0.93311
4.13545	0.93351	4.13545	0.92651	4.13545	0.91477	4.13545	0.90869	4.13545	0.90709	4.13545	0.90676	4.13545	0.90125	4.13545	0.90106	4.13545	0.893	4.13545	0.9189							4.13545	0.93351	4.13545	0.94006	4.13545	0.92995	4.13545	0.93847	4.13545	0.93593	4.13545	0.93585	4.13545	0.93111	4.13545	0.9323	4.13545	0.93319	4.13545	0.93155	4.13545	0.93207	4.13545	0.93368
4.13876	0.93448	4.13876	0.92751	4.13876	0.91576	4.13876	0.90962	4.13876	0.9079	4.13876	0.90757	4.13876	0.90225	4.13876	0.90198	4.13876	0.89382	4.13876	0.91944							4.13876	0.93448	4.13876	0.94088	4.13876	0.93059	4.13876	0.93915	4.13876	0.93651	4.13876	0.9364	4.13876	0.9317	4.13876	0.93285	4.13876	0.93379	4.13876	0.93213	4.13876	0.9327	4.13876	0.93427
4.14208	0.9355	4.14208	0.92855	4.14208	0.91681	4.14208	0.91052	4.14208	0.90876	4.14208	0.90838	4.14208	0.90322	4.14208	0.90288	4.14208	0.89463	4.14208	0.91999							4.14208	0.9355	4.14208	0.94174	4.14208	0.9313	4.14208	0.93982	4.14208	0.93705	4.14208	0.93696	4.14208	0.93231	4.14208	0.93342	4.14208	0.93439	4.14208	0.93268	4.14208	0.93333	4.14208	0.93488
4.1454	0.93655	4.1454	0.92954	4.1454	0.91779	4.1454	0.91147	4.1454	0.90956	4.1454	0.90917	4.1454	0.9041	4.1454	0.90371	4.1454	0.89545	4.1454	0.92054							4.1454	0.93655	4.1454	0.94256	4.1454	0.93203	4.1454	0.94045	4.1454	0.93756	4.1454	0.93753	4.1454	0.9329	4.1454	0.934	4.1454	0.935	4.1454	0.93326	4.1454	0.93392	4.1454	0.93549
4.14871	0.93764	4.14871	0.93054	4.14871	0.9188	4.14871	0.91246	4.14871	0.91034	4.14871	0.90995	4.14871	0.90494	4.14871	0.9045	4.14871	0.89626	4.14871	0.92112							4.14871	0.93764	4.14871	0.94336	4.14871	0.93275	4.14871	0.94103	4.14871	0.93806	4.14871	0.93811	4.14871	0.93347	4.14871	0.93455	4.14871	0.93559	4.14871	0.93384	4.14871	0.9345	4.14871	0.93608
4.15203	0.93874	4.15203	0.93156	4.15203	0.91975	4.15203	0.91347	4.15203	0.91112	4.15203	0.91075	4.15203	0.90573	4.15203	0.9053	4.15203	0.89705	4.15203	0.92169							4.15203	0.93874	4.15203	0.94418	4.15203	0.93345	4.15203	0.94163	4.15203	0.93857	4.15203	0.9387	4.15203	0.93404	4.15203	0.9351	4.15203	0.93617	4.15203	0.93444	4.15203	0.93506	4.15203	0.9367
4.15535	0.93983	4.15535	0.93254	4.15535	0.92066	4.15535	0.91446	4.15535	0.91183	4.15535	0.91154	4.15535	0.90649	4.15535	0.9061	4.15535	0.89784	4.15535	0.92227							4.15535	0.93983	4.15535	0.94499	4.15535	0.9341	4.15535	0.94217	4.15535	0.93908	4.15535	0.93929	4.15535	0.93463	4.15535	0.93563	4.15535	0.93672	4.15535	0.93503	4.15535	0.9356	4.15535	0.93731
4.15866	0.94087	4.15866	0.93355	4.15866	0.92154	4.15866	0.91539	4.15866	0.91255	4.15866	0.91231	4.15866	0.90725	4.15866	0.90689	4.15866	0.89858	4.15866	0.92285							4.15866	0.94087	4.15866	0.94584	4.15866	0.93475	4.15866	0.94273	4.15866	0.93959	4.15866	0.93985	4.15866	0.93523	4.15866	0.93618	4.15866	0.93727	4.15866	0.93564	4.15866	0.93616	4.15866	0.93792
4.16198	0.94197	4.16198	0.93455	4.16198	0.92248	4.16198	0.91631	4.16198	0.91323	4.16198	0.91308	4.16198	0.90796	4.16198	0.90766	4.16198	0.89928	4.16198	0.92341							4.16198	0.94197	4.16198	0.94674	4.16198	0.93537	4.16198	0.94323	4.16198	0.94012	4.16198	0.94039	4.16198	0.93583	4.16198	0.93671	4.16198	0.93781	4.16198	0.93621	4.16198	0.93671	4.16198	0.93852
4.1653	0.94306	4.1653	0.93547	4.1653	0.92347	4.1653	0.91718	4.1653	0.91385	4.1653	0.91386	4.1653	0.90866	4.1653	0.90839	4.1653	0.89996	4.1653	0.92388							4.1653	0.94306	4.1653	0.94757	4.1653	0.93602	4.1653	0.94376	4.1653	0.94068	4.1653	0.94091	4.1653	0.93641	4.1653	0.93726	4.1653	0.93834	4.1653	0.93679	4.1653	0.93728	4.1653	0.93911
4.16861	0.94418	4.16861	0.9364	4.16861	0.92439	4.16861	0.91797	4.16861	0.91448	4.16861	0.91464	4.16861	0.90934	4.16861	0.90915	4.16861	0.90066	4.16861	0.92432							4.16861	0.94418	4.16861	0.94838	4.16861	0.93669	4.16861	0.9444	4.16861	0.94126	4.16861	0.94145	4.16861	0.937	4.16861	0.93782	4.16861	0.9389	4.16861	0.93736	4.16861	0.93788	4.16861	0.9397
4.17193	0.94527	4.17193	0.93725	4.17193	0.92516	4.17193	0.91877	4.17193	0.91516	4.17193	0.9154	4.17193	0.91	4.17193	0.90986	4.17193	0.90137	4.17193	0.92474							4.17193	0.94527	4.17193	0.94914	4.17193	0.93741	4.17193	0.94506	4.17193	0.94181	4.17193	0.94199	4.17193	0.93755	4.17193	0.93839	4.17193	0.93947	4.17193	0.93792	4.17193	0.93848	4.17193	0.94029
4.17525	0.94631	4.17525	0.93813	4.17525	0.92589	4.17525	0.91963	4.17525	0.91599	4.17525	0.91618	4.17525	0.91073	4.17525	0.91056	4.17525	0.90211	4.17525	0.92524							4.17525	0.94631	4.17525	0.94991	4.17525	0.93814	4.17525	0.94577	4.17525	0.94234	4.17525	0.94253	4.17525	0.9381	4.17525	0.93895	4.17525	0.94005	4.17525	0.93849	4.17525	0.93906	4.17525	0.94087
4.17856	0.94734	4.17856	0.9391	4.17856	0.92665	4.17856	0.92051	4.17856	0.91689	4.17856	0.91697	4.17856	0.91156	4.17856	0.91127	4.17856	0.90286	4.17856	0.92576							4.17856	0.94734	4.17856	0.95069	4.17856	0.93889	4.17856	0.94641	4.17856	0.94283	4.17856	0.94306	4.17856	0.93861	4.17856	0.9395	4.17856	0.9406	4.17856	0.93902	4.17856	0.93963	4.17856	0.94142
4.18188	0.94836	4.18188	0.94011	4.18188	0.92752	4.18188	0.92147	4.18188	0.91788	4.18188	0.91781	4.18188	0.91249	4.18188	0.91202	4.18188	0.90365	4.18188	0.92632							4.18188	0.94836	4.18188	0.95147	4.18188	0.93965	4.18188	0.94701	4.18188	0.94332	4.18188	0.94359	4.18188	0.9391	4.18188	0.94002	4.18188	0.94115	4.18188	0.93957	4.18188	0.94019	4.18188	0.94199
4.1852	0.94937	4.1852	0.94116	4.1852	0.92847	4.1852	0.92243	4.1852	0.91883	4.1852	0.91866	4.1852	0.9135	4.1852	0.91282	4.1852	0.90447	4.1852	0.92689							4.1852	0.94937	4.1852	0.95224	4.1852	0.94038	4.1852	0.94755	4.1852	0.94384	4.1852	0.94414	4.1852	0.93962	4.1852	0.94054	4.1852	0.94169	4.1852	0.94012	4.1852	0.94076	4.1852	0.94259
4.18851	0.95039	4.18851	0.94202	4.18851	0.92946	4.18851	0.92341	4.18851	0.91971	4.18851	0.91949	4.18851	0.91449	4.18851	0.91366	4.18851	0.90528	4.18851	0.92746							4.18851	0.95039	4.18851	0.95296	4.18851	0.94106	4.18851	0.9481	4.18851	0.94435	4.18851	0.94468	4.18851	0.94014	4.18851	0.94105	4.18851	0.94222	4.18851	0.94067	4.18851	0.94132	4.18851	0.94318
4.19183	0.95135	4.19183	0.94287	4.19183	0.93051	4.19183	0.92444	4.19183	0.92053	4.19183	0.92032	4.19183	0.91553	4.19183	0.91453	4.19183	0.90605	4.19183	0.92805							4.19183	0.95135	4.19183	0.95365	4.19183	0.94171	4.19183	0.94858	4.19183	0.9449	4.19183	0.94522	4.19183	0.94067	4.19183	0.94159	4.19183	0.94274	4.19183	0.94121	4.19183	0.94188	4.19183	0.94377
4.19515	0.95237	4.19515	0.9437	4.19515	0.93156	4.19515	0.92544	4.19515	0.92129	4.19515	0.92115	4.19515	0.91647	4.19515	0.91532	4.19515	0.90681	4.19515	0.92862							4.19515	0.95237	4.19515	0.95437	4.19515	0.94236	4.19515	0.9491	4.19515	0.94548	4.19515	0.94577	4.19515	0.9412	4.19515	0.94216	4.19515	0.94328	4.19515	0.94178	4.19515	0.94245	4.19515	0.94438
4.19847	0.95344	4.19847	0.94463	4.19847	0.93261	4.19847	0.92645	4.19847	0.92214	4.19847	0.92198	4.19847	0.91737	4.19847	0.91611	4.19847	0.9076	4.19847	0.92919							4.19847	0.95344	4.19847	0.95514	4.19847	0.94304	4.19847	0.94961	4.19847	0.94609	4.19847	0.94631	4.19847	0.94175	4.19847	0.94275	4.19847	0.94386	4.19847	0.94238	4.19847	0.94304	4.19847	0.945
4.20178	0.95455	4.20178	0.9457	4.20178	0.93372	4.20178	0.92745	4.20178	0.92311	4.20178	0.92279	4.20178	0.91828	4.20178	0.9169	4.20178	0.90844	4.20178	0.9298							4.20178	0.95455	4.20178	0.95594	4.20178	0.94376	4.20178	0.95012	4.20178	0.94669	4.20178	0.94688	4.20178	0.94235	4.20178	0.94338	4.20178	0.94445	4.20178	0.94299	4.20178	0.94368	4.20178	0.94563
4.2051	0.95573	4.2051	0.94675	4.2051	0.93487	4.2051	0.92843	4.2051	0.92417	4.2051	0.92362	4.2051	0.91921	4.2051	0.91771	4.2051	0.9093	4.2051	0.93041							4.2051	0.95573	4.2051	0.95679	4.2051	0.94451	4.2051	0.95068	4.2051	0.94726	4.2051	0.94743	4.2051	0.94294	4.2051	0.94399	4.2051	0.94503	4.2051	0.94361	4.2051	0.9443	4.2051	0.94623
4.20842	0.95686	4.20842	0.9478	4.20842	0.93605	4.20842	0.92948	4.20842	0.92515	4.20842	0.92441	4.20842	0.92019	4.20842	0.91858	4.20842	0.91014	4.20842	0.93102							4.20842	0.95686	4.20842	0.95764	4.20842	0.94527	4.20842	0.95121	4.20842	0.94785	4.20842	0.94796	4.20842	0.94354	4.20842	0.94458	4.20842	0.94561	4.20842	0.9442	4.20842	0.94492	4.20842	0.94683
4.21173	0.95802	4.21173	0.94876	4.21173	0.93725	4.21173	0.93048	4.21173	0.92601	4.21173	0.92519	4.21173	0.92111	4.21173	0.91937	4.21173	0.91096	4.21173	0.93163							4.21173	0.95802	4.21173	0.95847	4.21173	0.94603	4.21173	0.9517	4.21173	0.9484	4.21173	0.94846	4.21173	0.94411	4.21173	0.94514	4.21173	0.94617	4.21173	0.94478	4.21173	0.9455	4.21173	0.94743
4.21505	0.95915	4.21505	0.94968	4.21505	0.93841	4.21505	0.93138	4.21505	0.92688	4.21505	0.92594	4.21505	0.92204	4.21505	0.92012	4.21505	0.91176	4.21505	0.93222							4.21505	0.95915	4.21505	0.95928	4.21505	0.94679	4.21505	0.95224	4.21505	0.94895	4.21505	0.94896	4.21505	0.94466	4.21505	0.94568	4.21505	0.94675	4.21505	0.94538	4.21505	0.94607	4.21505	0.94802
4.21837	0.96023	4.21837	0.95063	4.21837	0.93953	4.21837	0.93227	4.21837	0.92772	4.21837	0.92672	4.21837	0.92292	4.21837	0.92091	4.21837	0.91262	4.21837	0.93283							4.21837	0.96023	4.21837	0.96009	4.21837	0.94754	4.21837	0.95277	4.21837	0.94947	4.21837	0.94945	4.21837	0.94521	4.21837	0.94624	4.21837	0.94733	4.21837	0.94599	4.21837	0.94664	4.21837	0.9486
4.22168	0.96126	4.22168	0.95161	4.22168	0.94063	4.22168	0.93317	4.22168	0.92861	4.22168	0.92751	4.22168	0.92386	4.22168	0.92177	4.22168	0.91349	4.22168	0.93345							4.22168	0.96126	4.22168	0.96089	4.22168	0.94827	4.22168	0.95337	4.22168	0.95002	4.22168	0.94991	4.22168	0.94576	4.22168	0.9468	4.22168	0.94792	4.22168	0.94662	4.22168	0.94722	4.22168	0.94918
4.225	0.96231	4.225	0.95255	4.225	0.94168	4.225	0.93412	4.225	0.92948	4.225	0.9283	4.225	0.92475	4.225	0.92267	4.225	0.91439	4.225	0.93408							4.225	0.96231	4.225	0.96171	4.225	0.94899	4.225	0.95402	4.225	0.95055	4.225	0.95034	4.225	0.94633	4.225	0.94735	4.225	0.94849	4.225	0.94722	4.225	0.94779	4.225	0.94974
4.22832	0.96339	4.22832	0.95344	4.22832	0.94271	4.22832	0.9351	4.22832	0.93031	4.22832	0.92908	4.22832	0.9256	4.22832	0.92351	4.22832	0.91524	4.22832	0.93471							4.22832	0.96339	4.22832	0.96249	4.22832	0.94972	4.22832	0.95469	4.22832	0.95108	4.22832	0.95078	4.22832	0.94687	4.22832	0.94789	4.22832	0.94906	4.22832	0.94779	4.22832	0.94836	4.22832	0.95031
4.23163	0.96453	4.23163	0.95428	4.23163	0.94373	4.23163	0.93604	4.23163	0.93116	4.23163	0.92988	4.23163	0.92641	4.23163	0.92437	4.23163	0.91603	4.23163	0.93532							4.23163	0.96453	4.23163	0.96323	4.23163	0.95046	4.23163	0.95538	4.23163	0.95161	4.23163	0.95128	4.23163	0.94739	4.23163	0.94845	4.23163	0.94962	4.23163	0.94833	4.23163	0.94893	4.23163	0.95088
4.23495	0.96561	4.23495	0.95512	4.23495	0.94478	4.23495	0.93697	4.23495	0.93211	4.23495	0.93067	4.23495	0.92721	4.23495	0.92526	4.23495	0.91681	4.23495	0.93592							4.23495	0.96561	4.23495	0.96403	4.23495	0.9512	4.23495	0.95604	4.23495	0.95213	4.23495	0.95182	4.23495	0.94793	4.23495	0.94902	4.23495	0.95019	4.23495	0.94889	4.23495	0.94953	4.23495	0.95148
4.23827	0.96662	4.23827	0.956	4.23827	0.94593	4.23827	0.93784	4.23827	0.93295	4.23827	0.93146	4.23827	0.92806	4.23827	0.92619	4.23827	0.91756	4.23827	0.93652							4.23827	0.96662	4.23827	0.96488	4.23827	0.9519	4.23827	0.95666	4.23827	0.95267	4.23827	0.95238	4.23827	0.94848	4.23827	0.9496	4.23827	0.9508	4.23827	0.94948	4.23827	0.95012	4.23827	0.95211
4.24158	0.96764	4.24158	0.95687	4.24158	0.94717	4.24158	0.93875	4.24158	0.93379	4.24158	0.93225	4.24158	0.92893	4.24158	0.92714	4.24158	0.91834	4.24158	0.93713							4.24158	0.96764	4.24158	0.96576	4.24158	0.9526	4.24158	0.9572	4.24158	0.95323	4.24158	0.95295	4.24158	0.94906	4.24158	0.95019	4.24158	0.95143	4.24158	0.9501	4.24158	0.95069	4.24158	0.95275
4.2449	0.96863	4.2449	0.9578	4.2449	0.94838	4.2449	0.93966	4.2449	0.93462	4.2449	0.93303	4.2449	0.92986	4.2449	0.92798	4.2449	0.91912	4.2449	0.93773							4.2449	0.96863	4.2449	0.9666	4.2449	0.95326	4.2449	0.95773	4.2449	0.9538	4.2449	0.9535	4.2449	0.94965	4.2449	0.95078	4.2449	0.95208	4.2449	0.95073	4.2449	0.95124	4.2449	0.9534
4.24822	0.96967	4.24822	0.95875	4.24822	0.94949	4.24822	0.94056	4.24822	0.93543	4.24822	0.93383	4.24822	0.93078	4.24822	0.92876	4.24822	0.91998	4.24822	0.93836							4.24822	0.96967	4.24822	0.96738	4.24822	0.95391	4.24822	0.95827	4.24822	0.95434	4.24822	0.95408	4.24822	0.95024	4.24822	0.95136	4.24822	0.9527	4.24822	0.95133	4.24822	0.95177	4.24822	0.95403
4.25153	0.97074	4.25153	0.95976	4.25153	0.95048	4.25153	0.94141	4.25153	0.93619	4.25153	0.93465	4.25153	0.93164	4.25153	0.92951	4.25153	0.92087	4.25153	0.93897							4.25153	0.97074	4.25153	0.9681	4.25153	0.95461	4.25153	0.95878	4.25153	0.95484	4.25153	0.95465	4.25153	0.95079	4.25153	0.95192	4.25153	0.95333	4.25153	0.95192	4.25153	0.95231	4.25153	0.95465
4.25485	0.97182	4.25485	0.96092	4.25485	0.95139	4.25485	0.94224	4.25485	0.93703	4.25485	0.93551	4.25485	0.93252	4.25485	0.93028	4.25485	0.92176	4.25485	0.93962							4.25485	0.97182	4.25485	0.96885	4.25485	0.95535	4.25485	0.9593	4.25485	0.95532	4.25485	0.95518	4.25485	0.95133	4.25485	0.95247	4.25485	0.95395	4.25485	0.95249	4.25485	0.95284	4.25485	0.95522
4.25817	0.97289	4.25817	0.96215	4.25817	0.95236	4.25817	0.94311	4.25817	0.93787	4.25817	0.93638	4.25817	0.93343	4.25817	0.93109	4.25817	0.92269	4.25817	0.94026							4.25817	0.97289	4.25817	0.96966	4.25817	0.9561	4.25817	0.95982	4.25817	0.95579	4.25817	0.95568	4.25817	0.95187	4.25817	0.95305	4.25817	0.95453	4.25817	0.95309	4.25817	0.95338	4.25817	0.95579
4.26149	0.97391	4.26149	0.9634	4.26149	0.95335	4.26149	0.94402	4.26149	0.93881	4.26149	0.93726	4.26149	0.93425	4.26149	0.93192	4.26149	0.92356	4.26149	0.94086							4.26149	0.97391	4.26149	0.97051	4.26149	0.95683	4.26149	0.96039	4.26149	0.95628	4.26149	0.95614	4.26149	0.95242	4.26149	0.95362	4.26149	0.95511	4.26149	0.95369	4.26149	0.95391	4.26149	0.95635
4.2648	0.97492	4.2648	0.96453	4.2648	0.95451	4.2648	0.94494	4.2648	0.93978	4.2648	0.93817	4.2648	0.93508	4.2648	0.93279	4.2648	0.92445	4.2648	0.94149							4.2648	0.97492	4.2648	0.97134	4.2648	0.9575	4.2648	0.96097	4.2648	0.9568	4.2648	0.95661	4.2648	0.95296	4.2648	0.95417	4.2648	0.95566	4.2648	0.95427	4.2648	0.95445	4.2648	0.95688
4.26812	0.97597	4.26812	0.9655	4.26812	0.95567	4.26812	0.94592	4.26812	0.9407	4.26812	0.93912	4.26812	0.9359	4.26812	0.93368	4.26812	0.92533	4.26812	0.94215							4.26812	0.97597	4.26812	0.97214	4.26812	0.95811	4.26812	0.96153	4.26812	0.95733	4.26812	0.95709	4.26812	0.95352	4.26812	0.95471	4.26812	0.95622	4.26812	0.95483	4.26812	0.95499	4.26812	0.95743
4.27144	0.97699	4.27144	0.96641	4.27144	0.95685	4.27144	0.94692	4.27144	0.94161	4.27144	0.94006	4.27144	0.93678	4.27144	0.93454	4.27144	0.92619	4.27144	0.94281							4.27144	0.97699	4.27144	0.97286	4.27144	0.95873	4.27144	0.96203	4.27144	0.95785	4.27144	0.95757	4.27144	0.95407	4.27144	0.95524	4.27144	0.95679	4.27144	0.95538	4.27144	0.95553	4.27144	0.95797
4.27475	0.97796	4.27475	0.96735	4.27475	0.95792	4.27475	0.94789	4.27475	0.9425	4.27475	0.94094	4.27475	0.93767	4.27475	0.9353	4.27475	0.92704	4.27475	0.94348							4.27475	0.97796	4.27475	0.9736	4.27475	0.95938	4.27475	0.96256	4.27475	0.95836	4.27475	0.95806	4.27475	0.95461	4.27475	0.95577	4.27475	0.95735	4.27475	0.95593	4.27475	0.95607	4.27475	0.95852
4.27807	0.97891	4.27807	0.96838	4.27807	0.95896	4.27807	0.94882	4.27807	0.94336	4.27807	0.94179	4.27807	0.93854	4.27807	0.93601	4.27807	0.92789	4.27807	0.9441							4.27807	0.97891	4.27807	0.97437	4.27807	0.96002	4.27807	0.96313	4.27807	0.95886	4.27807	0.95852	4.27807	0.95514	4.27807	0.9563	4.27807	0.9579	4.27807	0.9565	4.27807	0.95662	4.27807	0.95908
4.28139	0.97985	4.28139	0.96945	4.28139	0.95999	4.28139	0.94974	4.28139	0.94408	4.28139	0.94261	4.28139	0.93949	4.28139	0.93671	4.28139	0.92872	4.28139	0.94473							4.28139	0.97985	4.28139	0.97516	4.28139	0.96067	4.28139	0.96374	4.28139	0.95936	4.28139	0.95902	4.28139	0.95565	4.28139	0.95684	4.28139	0.95845	4.28139	0.95708	4.28139	0.95716	4.28139	0.95965
4.2847	0.98077	4.2847	0.97057	4.2847	0.96101	4.2847	0.95065	4.2847	0.94469	4.2847	0.94348	4.2847	0.94048	4.2847	0.93743	4.2847	0.92954	4.2847	0.94539							4.2847	0.98077	4.2847	0.9759	4.2847	0.96128	4.2847	0.96436	4.2847	0.95985	4.2847	0.95951	4.2847	0.95618	4.2847	0.9574	4.2847	0.95899	4.2847	0.95765	4.2847	0.95769	4.2847	0.96018
4.28802	0.98172	4.28802	0.97166	4.28802	0.962	4.28802	0.95151	4.28802	0.94531	4.28802	0.94434	4.28802	0.94157	4.28802	0.93828	4.28802	0.93035	4.28802	0.94606							4.28802	0.98172	4.28802	0.97662	4.28802	0.96193	4.28802	0.96495	4.28802	0.96035	4.28802	0.96003	4.28802	0.95671	4.28802	0.95796	4.28802	0.95953	4.28802	0.95823	4.28802	0.95823	4.28802	0.96074
4.29134	0.98271	4.29134	0.97268	4.29134	0.963	4.29134	0.95233	4.29134	0.9461	4.29134	0.94517	4.29134	0.94265	4.29134	0.93913	4.29134	0.9312	4.29134	0.94675							4.29134	0.98271	4.29134	0.97736	4.29134	0.96257	4.29134	0.96551	4.29134	0.96088	4.29134	0.96054	4.29134	0.95725	4.29134	0.95854	4.29134	0.96007	4.29134	0.9588	4.29134	0.9588	4.29134	0.96129
4.29465	0.98375	4.29465	0.97364	4.29465	0.96409	4.29465	0.9532	4.29465	0.94697	4.29465	0.94602	4.29465	0.94372	4.29465	0.94005	4.29465	0.93208	4.29465	0.94741							4.29465	0.98375	4.29465	0.97814	4.29465	0.96322	4.29465	0.96602	4.29465	0.96139	4.29465	0.96101	4.29465	0.95777	4.29465	0.95912	4.29465	0.96061	4.29465	0.95936	4.29465	0.95939	4.29465	0.96184
4.29797	0.98487	4.29797	0.97459	4.29797	0.96515	4.29797	0.95411	4.29797	0.94792	4.29797	0.94685	4.29797	0.94472	4.29797	0.94086	4.29797	0.93295	4.29797	0.94803							4.29797	0.98487	4.29797	0.97898	4.29797	0.96392	4.29797	0.9665	4.29797	0.96188	4.29797	0.96146	4.29797	0.95826	4.29797	0.95969	4.29797	0.96114	4.29797	0.95992	4.29797	0.95995	4.29797	0.9624
4.30129	0.98597	4.30129	0.9756	4.30129	0.96613	4.30129	0.95507	4.30129	0.94885	4.30129	0.94766	4.30129	0.94563	4.30129	0.94165	4.30129	0.93378	4.30129	0.94866							4.30129	0.98597	4.30129	0.9798	4.30129	0.96466	4.30129	0.96695	4.30129	0.96236	4.30129	0.96191	4.30129	0.95874	4.30129	0.96026	4.30129	0.96168	4.30129	0.96051	4.30129	0.96049	4.30129	0.96296
4.3046	0.98705	4.3046	0.97669	4.3046	0.96712	4.3046	0.956	4.3046	0.94977	4.3046	0.94844	4.3046	0.94651	4.3046	0.9424	4.3046	0.93461	4.3046	0.94929							4.3046	0.98705	4.3046	0.98061	4.3046	0.96544	4.3046	0.96737	4.3046	0.96281	4.3046	0.96238	4.3046	0.95921	4.3046	0.96082	4.3046	0.96224	4.3046	0.9611	4.3046	0.96103	4.3046	0.96353
4.30792	0.98809	4.30792	0.97769	4.30792	0.96807	4.30792	0.95695	4.30792	0.95073	4.30792	0.94925	4.30792	0.9473	4.30792	0.94324	4.30792	0.93547	4.30792	0.94991							4.30792	0.98809	4.30792	0.98138	4.30792	0.96619	4.30792	0.96778	4.30792	0.96328	4.30792	0.96286	4.30792	0.9597	4.30792	0.96137	4.30792	0.96282	4.30792	0.96171	4.30792	0.9616	4.30792	0.96411
4.31124	0.98911	4.31124	0.97857	4.31124	0.969	4.31124	0.95793	4.31124	0.9517	4.31124	0.95007	4.31124	0.94802	4.31124	0.94414	4.31124	0.93635	4.31124	0.95052							4.31124	0.98911	4.31124	0.98212	4.31124	0.96692	4.31124	0.96822	4.31124	0.96378	4.31124	0.96336	4.31124	0.9602	4.31124	0.96192	4.31124	0.96341	4.31124	0.96229	4.31124	0.96219	4.31124	0.96466
4.31456	0.99018	4.31456	0.97933	4.31456	0.96993	4.31456	0.95883	4.31456	0.95265	4.31456	0.95091	4.31456	0.94883	4.31456	0.94507	4.31456	0.93725	4.31456	0.95111							4.31456	0.99018	4.31456	0.98292	4.31456	0.96765	4.31456	0.96878	4.31456	0.96429	4.31456	0.96384	4.31456	0.9607	4.31456	0.96249	4.31456	0.96396	4.31456	0.96285	4.31456	0.96279	4.31456	0.9652
4.31787	0.99124	4.31787	0.98005	4.31787	0.97081	4.31787	0.95968	4.31787	0.95354	4.31787	0.95175	4.31787	0.94964	4.31787	0.94607	4.31787	0.93819	4.31787	0.95176							4.31787	0.99124	4.31787	0.98371	4.31787	0.96839	4.31787	0.96942	4.31787	0.96478	4.31787	0.9643	4.31787	0.96123	4.31787	0.96307	4.31787	0.96447	4.31787	0.9634	4.31787	0.96339	4.31787	0.96576
4.32119	0.99229	4.32119	0.98092	4.32119	0.97178	4.32119	0.96048	4.32119	0.9544	4.32119	0.95264	4.32119	0.95056	4.32119	0.94706	4.32119	0.93914	4.32119	0.95245							4.32119	0.99229	4.32119	0.98455	4.32119	0.96913	4.32119	0.97003	4.32119	0.96527	4.32119	0.96478	4.32119	0.96176	4.32119	0.96365	4.32119	0.965	4.32119	0.96394	4.32119	0.96399	4.32119	0.9663
4.32451	0.99328	4.32451	0.98186	4.32451	0.97276	4.32451	0.96133	4.32451	0.9553	4.32451	0.95359	4.32451	0.9516	4.32451	0.94813	4.32451	0.94009	4.32451	0.95321							4.32451	0.99328	4.32451	0.98534	4.32451	0.96986	4.32451	0.97062	4.32451	0.96574	4.32451	0.96527	4.32451	0.96229	4.32451	0.96425	4.32451	0.96555	4.32451	0.9645	4.32451	0.9646	4.32451	0.96686
4.32782	0.99427	4.32782	0.98281	4.32782	0.97374	4.32782	0.96223	4.32782	0.95619	4.32782	0.95456	4.32782	0.95257	4.32782	0.94914	4.32782	0.94102	4.32782	0.95396							4.32782	0.99427	4.32782	0.98613	4.32782	0.97061	4.32782	0.97119	4.32782	0.96624	4.32782	0.96576	4.32782	0.96282	4.32782	0.96483	4.32782	0.9661	4.32782	0.96506	4.32782	0.96518	4.32782	0.9674
4.33114	0.99526	4.33114	0.98383	4.33114	0.97477	4.33114	0.96314	4.33114	0.957	4.33114	0.9555	4.33114	0.95351	4.33114	0.95012	4.33114	0.94192	4.33114	0.9547							4.33114	0.99526	4.33114	0.98695	4.33114	0.97137	4.33114	0.9717	4.33114	0.96676	4.33114	0.96626	4.33114	0.96334	4.33114	0.96539	4.33114	0.96664	4.33114	0.96564	4.33114	0.96576	4.33114	0.96796
4.33446	0.99635	4.33446	0.98477	4.33446	0.9758	4.33446	0.96408	4.33446	0.95775	4.33446	0.95637	4.33446	0.95436	4.33446	0.95103	4.33446	0.9428	4.33446	0.95541							4.33446	0.99635	4.33446	0.98779	4.33446	0.97212	4.33446	0.97228	4.33446	0.9673	4.33446	0.96673	4.33446	0.96387	4.33446	0.9659	4.33446	0.96716	4.33446	0.96621	4.33446	0.96631	4.33446	0.96851
4.33777	0.99743	4.33777	0.98574	4.33777	0.97687	4.33777	0.96495	4.33777	0.95857	4.33777	0.95724	4.33777	0.95527	4.33777	0.95191	4.33777	0.94367	4.33777	0.9561							4.33777	0.99743	4.33777	0.98864	4.33777	0.97284	4.33777	0.97277	4.33777	0.96785	4.33777	0.96724	4.33777	0.96441	4.33777	0.96638	4.33777	0.96766	4.33777	0.96679	4.33777	0.96685	4.33777	0.96903
4.34109	0.99852	4.34109	0.9867	4.34109	0.97797	4.34109	0.9658	4.34109	0.95943	4.34109	0.95814	4.34109	0.95624	4.34109	0.95283	4.34109	0.94454	4.34109	0.95679							4.34109	0.99852	4.34109	0.98952	4.34109	0.97351	4.34109	0.97322	4.34109	0.96837	4.34109	0.96772	4.34109	0.96496	4.34109	0.96685	4.34109	0.96819	4.34109	0.96735	4.34109	0.96738	4.34109	0.96956
4.34441	0.99958	4.34441	0.98772	4.34441	0.97906	4.34441	0.9666	4.34441	0.96031	4.34441	0.95908	4.34441	0.95722	4.34441	0.95384	4.34441	0.94545	4.34441	0.95752							4.34441	0.99958	4.34441	0.99036	4.34441	0.97417	4.34441	0.97369	4.34441	0.96888	4.34441	0.96822	4.34441	0.96554	4.34441	0.96733	4.34441	0.9687	4.34441	0.96789	4.34441	0.96792	4.34441	0.9701
4.34772	1.00059	4.34772	0.9887	4.34772	0.98011	4.34772	0.96739	4.34772	0.96118	4.34772	0.95999	4.34772	0.95809	4.34772	0.95486	4.34772	0.94638	4.34772	0.95825							4.34772	1.00059	4.34772	0.99112	4.34772	0.97486	4.34772	0.97419	4.34772	0.96938	4.34772	0.96867	4.34772	0.96608	4.34772	0.96782	4.34772	0.96921	4.34772	0.96842	4.34772	0.96851	4.34772	0.97065
4.35104	1.00161	4.35104	0.9896	4.35104	0.98107	4.35104	0.96818	4.35104	0.962	4.35104	0.96087	4.35104	0.95896	4.35104	0.95584	4.35104	0.94728	4.35104	0.95898							4.35104	1.00161	4.35104	0.99182	4.35104	0.9756	4.35104	0.97474	4.35104	0.96991	4.35104	0.96912	4.35104	0.9666	4.35104	0.96833	4.35104	0.96971	4.35104	0.96897	4.35104	0.96913	4.35104	0.97122
4.35436	1.00263	4.35436	0.99049	4.35436	0.98206	4.35436	0.96895	4.35436	0.96274	4.35436	0.96169	4.35436	0.9598	4.35436	0.95674	4.35436	0.94811	4.35436	0.9597							4.35436	1.00263	4.35436	0.99244	4.35436	0.97644	4.35436	0.9753	4.35436	0.97046	4.35436	0.96956	4.35436	0.96706	4.35436	0.96882	4.35436	0.9702	4.35436	0.96956	4.35436	0.96974	4.35436	0.97175
4.35767	1.00365	4.35767	0.99134	4.35767	0.98307	4.35767	0.96977	4.35767	0.9635	4.35767	0.9625	4.35767	0.96065	4.35767	0.9576	4.35767	0.94893	4.35767	0.96037							4.35767	1.00365	4.35767	0.99308	4.35767	0.97727	4.35767	0.97582	4.35767	0.97098	4.35767	0.97	4.35767	0.96752	4.35767	0.96931	4.35767	0.97071	4.35767	0.97016	4.35767	0.97031	4.35767	0.97226
4.36099	1.00467	4.36099	0.99231	4.36099	0.98418	4.36099	0.97066	4.36099	0.96429	4.36099	0.96334	4.36099	0.96153	4.36099	0.95845	4.36099	0.94978	4.36099	0.96106							4.36099	1.00467	4.36099	0.99378	4.36099	0.97808	4.36099	0.97631	4.36099	0.97149	4.36099	0.97045	4.36099	0.96797	4.36099	0.96978	4.36099	0.97121	4.36099	0.97074	4.36099	0.97084	4.36099	0.97276
4.36431	1.00567	4.36431	0.99326	4.36431	0.98526	4.36431	0.97156	4.36431	0.96502	4.36431	0.9642	4.36431	0.9624	4.36431	0.95932	4.36431	0.95065	4.36431	0.96173							4.36431	1.00567	4.36431	0.99452	4.36431	0.97889	4.36431	0.97685	4.36431	0.97198	4.36431	0.9709	4.36431	0.96843	4.36431	0.97025	4.36431	0.9717	4.36431	0.97129	4.36431	0.97131	4.36431	0.97326
4.36762	1.00662	4.36762	0.99421	4.36762	0.98617	4.36762	0.97252	4.36762	0.9659	4.36762	0.96507	4.36762	0.96327	4.36762	0.96015	4.36762	0.9515	4.36762	0.9624							4.36762	1.00662	4.36762	0.99524	4.36762	0.97969	4.36762	0.97741	4.36762	0.97248	4.36762	0.97134	4.36762	0.96893	4.36762	0.97072	4.36762	0.97221	4.36762	0.97182	4.36762	0.97178	4.36762	0.97376
4.37094	1.00758	4.37094	0.99514	4.37094	0.98695	4.37094	0.97346	4.37094	0.96682	4.37094	0.96597	4.37094	0.96412	4.37094	0.96107	4.37094	0.95234	4.37094	0.9631							4.37094	1.00758	4.37094	0.99596	4.37094	0.98051	4.37094	0.97791	4.37094	0.973	4.37094	0.9718	4.37094	0.96943	4.37094	0.97123	4.37094	0.97273	4.37094	0.97235	4.37094	0.97224	4.37094	0.97427
4.37426	1.00855	4.37426	0.99612	4.37426	0.98773	4.37426	0.97438	4.37426	0.96777	4.37426	0.96685	4.37426	0.96497	4.37426	0.96199	4.37426	0.95315	4.37426	0.96381							4.37426	1.00855	4.37426	0.99671	4.37426	0.98122	4.37426	0.97831	4.37426	0.97352	4.37426	0.97225	4.37426	0.96994	4.37426	0.97171	4.37426	0.97326	4.37426	0.97288	4.37426	0.97271	4.37426	0.97476
4.37758	1.00956	4.37758	0.99717	4.37758	0.98853	4.37758	0.97532	4.37758	0.96875	4.37758	0.96778	4.37758	0.96592	4.37758	0.96291	4.37758	0.954	4.37758	0.96454							4.37758	1.00956	4.37758	0.99746	4.37758	0.98188	4.37758	0.97867	4.37758	0.97405	4.37758	0.97272	4.37758	0.97044	4.37758	0.97222	4.37758	0.9738	4.37758	0.97343	4.37758	0.9732	4.37758	0.97526
4.38089	1.01061	4.38089	0.99823	4.38089	0.9894	4.38089	0.97618	4.38089	0.96959	4.38089	0.96873	4.38089	0.96695	4.38089	0.96384	4.38089	0.95488	4.38089	0.96528							4.38089	1.01061	4.38089	0.99819	4.38089	0.98247	4.38089	0.97903	4.38089	0.97457	4.38089	0.9732	4.38089	0.97094	4.38089	0.97269	4.38089	0.97434	4.38089	0.97394	4.38089	0.97367	4.38089	0.97576
4.38421	1.01161	4.38421	0.99922	4.38421	0.99032	4.38421	0.97697	4.38421	0.97043	4.38421	0.96968	4.38421	0.96803	4.38421	0.9648	4.38421	0.95582	4.38421	0.96599							4.38421	1.01161	4.38421	0.99885	4.38421	0.98309	4.38421	0.97946	4.38421	0.97505	4.38421	0.97368	4.38421	0.97145	4.38421	0.97317	4.38421	0.97488	4.38421	0.97446	4.38421	0.97416	4.38421	0.97629
4.38753	1.01258	4.38753	1.0002	4.38753	0.99117	4.38753	0.97771	4.38753	0.97128	4.38753	0.97062	4.38753	0.96906	4.38753	0.96575	4.38753	0.95677	4.38753	0.96665							4.38753	1.01258	4.38753	0.99954	4.38753	0.9837	4.38753	0.97995	4.38753	0.97552	4.38753	0.97415	4.38753	0.97195	4.38753	0.97365	4.38753	0.97538	4.38753	0.97497	4.38753	0.97464	4.38753	0.97681
4.39084	1.01349	4.39084	1.0012	4.39084	0.992	4.39084	0.97841	4.39084	0.97205	4.39084	0.97153	4.39084	0.97003	4.39084	0.9667	4.39084	0.9577	4.39084	0.9673							4.39084	1.01349	4.39084	1.00026	4.39084	0.9843	4.39084	0.98045	4.39084	0.97597	4.39084	0.97464	4.39084	0.97246	4.39084	0.97411	4.39084	0.97585	4.39084	0.97545	4.39084	0.97514	4.39084	0.97733
4.39416	1.01441	4.39416	1.00221	4.39416	0.99282	4.39416	0.97919	4.39416	0.97292	4.39416	0.97245	4.39416	0.97102	4.39416	0.96766	4.39416	0.95865	4.39416	0.96797							4.39416	1.01441	4.39416	1.00103	4.39416	0.98494	4.39416	0.98093	4.39416	0.9764	4.39416	0.97513	4.39416	0.97296	4.39416	0.97456	4.39416	0.97632	4.39416	0.97592	4.39416	0.97562	4.39416	0.97785
4.39748	1.01535	4.39748	1.00322	4.39748	0.99374	4.39748	0.97997	4.39748	0.97378	4.39748	0.97337	4.39748	0.97199	4.39748	0.96866	4.39748	0.95961	4.39748	0.96866							4.39748	1.01535	4.39748	1.00183	4.39748	0.9856	4.39748	0.98141	4.39748	0.97683	4.39748	0.97563	4.39748	0.97345	4.39748	0.97504	4.39748	0.97677	4.39748	0.97639	4.39748	0.97613	4.39748	0.97837
[truncated: 1,237 more rows]

## Sheet: Figure_2c and 2d
Figure 2c: Reduced Structure factor (Δs(q)) of KDP solute																		Figure 2d: Reduced Structure factor (Δs(q)) of ADP solute
[truncated: 2,355 more rows]

[truncated: 4 more sheets: Figure_3a and 3b, Figure3c and 3d, Figure_4, Supplemetary_Figure]
